# Supplementary material for: (R)-N-(3-Meth­oxy­phen­yl)-tert-butane­sulfinamide
Source: Acta Crystallogr Sect E Struct Rep Online. 2012 Feb 17;68(Pt 3):o773. doi: 10.1107/S1600536812006496 (PMC3297844; doi:10.1107/S1600536812006496)
Supplement: Supplementary file 1 [file e-68-0o773-sup1.cif]

##############################################################################
#                                                                            #
# This CIF contains the data in a paper accepted for publication in          #
# Acta Crystallographica Section E. It conforms to the requirements of       #
# Notes for Authors for Acta Crystallographica Section E, and has been       #
# peer reviewed under the auspices of the IUCr Commission on Journals.       #
#                                                                            #
# Full details of the Crystallographic Information File format               #
# are given in the paper "The Crystallographic Information File (CIF):       #
# a New Standard Archive File for Crystallography" by S. R. Hall, F. H.      #
# Allen and I. D. Brown [Acta Cryst. (1991), A47, 655-685].                  #
#                                                                            #
# The current version of the core CIF dictionary is obtainable from          #
# ftp://ftp.iucr.org/pub/cif_core.dic.                                       #
#                                                                            #
# Software is freely available for graphical display of the structure(s)     #
# in this CIF. For information consult the CIF software page                 #
# http://www.iucr.org/resources/cif/software.                                #
#                                                                            #
# This file may be used for bona fide research purposes within the           #
# scientific community so long as proper attribution is given to the journal # 
# article from which it was obtained.                                        #
#                                                                            #
##############################################################################
data_I
_audit_creation_method     SHELXL-97
_chemical_name_systematic
;
(<i>R</i>)-<i>N</i>-(3-Methoxyphenyl)-<i>tert</i>-butanesulfinamide
;
_chemical_name_common     ?
_chemical_formula_moiety     'C11 H17 N O2 S'
_chemical_formula_sum     'C11 H17 N O2 S'
_chemical_formula_iupac     'C11 H17 N O2 S'
_chemical_formula_weight     227.33
_chemical_melting_point     375
_chemical_melting_point_gt     374
_chemical_melting_point_lt     375
_symmetry_cell_setting     orthorhombic
_symmetry_space_group_name_H-M     'P 21 21 21'
_symmetry_space_group_name_Hall     'P 2ac 2ab'
loop_
    _symmetry_equiv_pos_as_xyz
    'x, y, z'
    '-x+1/2, -y, z+1/2'
    'x+1/2, -y+1/2, -z'
    '-x, y+1/2, -z+1/2'
_cell_length_a     7.4418(9)
_cell_length_b     9.7027(12)
_cell_length_c     16.862(2)
_cell_angle_alpha     90.00
_cell_angle_beta     90.00
_cell_angle_gamma     90.00
_cell_volume     1217.5(3)
_cell_formula_units_Z     4
_cell_measurement_reflns_used     2411
_cell_measurement_theta_min     2.986
_cell_measurement_theta_max     29.0515
_cell_measurement_temperature     293(2)
_exptl_crystal_description     block
_exptl_crystal_colour     colourless
_exptl_crystal_size_max     0.30
_exptl_crystal_size_mid     0.20
_exptl_crystal_size_min     0.20
_exptl_crystal_density_diffrn     1.246
_exptl_crystal_density_meas     ?
_exptl_crystal_density_method     'not measured'
_exptl_crystal_F_000     488
_exptl_absorpt_coefficient_mu     0.248
_exptl_absorpt_correction_type     multi-scan
_exptl_absorpt_process_details
;
(CrysAlis PRO; Oxford Diffraction, 2010)
;
_exptl_absorpt_correction_T_min     0.98946
_exptl_absorpt_correction_T_max     1.0
_exptl_special_details     ?
_diffrn_ambient_temperature     293.0
_diffrn_radiation_type     'Mo K\a'
_diffrn_radiation_wavelength     0.7107
_diffrn_radiation_source     'fine-focus sealed tube'
_diffrn_radiation_monochromator     graphite
_diffrn_measurement_device_type     'Oxford Diffraction Xcalibur Eos'
_diffrn_measurement_method     '\w scans'
_diffrn_detector_area_resol_mean     16.0874
_diffrn_reflns_number     7010
_diffrn_reflns_av_R_equivalents     0.0309
_diffrn_reflns_av_sigmaI/netI     0.0430
_diffrn_reflns_theta_min     2.99
_diffrn_reflns_theta_max     26.37
_diffrn_reflns_theta_full     26.37
_diffrn_measured_fraction_theta_max     0.999
_diffrn_measured_fraction_theta_full     0.999
_diffrn_reflns_limit_h_min     -9
_diffrn_reflns_limit_h_max     6
_diffrn_reflns_limit_k_min     -12
_diffrn_reflns_limit_k_max     12
_diffrn_reflns_limit_l_min     -18
_diffrn_reflns_limit_l_max     21
_diffrn_standards_number     ?
_diffrn_standards_interval_count     ?
_diffrn_standards_interval_time     ?
_diffrn_standards_decay_%     ?
_refine_special_details
;
Refinement of <i>F</i>^2^ against ALL reflections. The weighted <i>R</i>-factor
<i>wR</i> and goodness of fit <i>S</i> are based on <i>F</i>^2^, conventional
<i>R</i>-factors <i>R</i> are based on <i>F</i>, with <i>F</i> set to zero for
negative <i>F</i>^2^. The threshold expression of <i>F</i>^2^ >
\s(<i>F</i>^2^) is used only for calculating <i>R</i>-factors(gt) <i>etc</i>.
and is not relevant to the choice of reflections for refinement.
<i>R</i>-factors based on <i>F</i>^2^ are statistically about twice as large
as those based on <i>F</i>, and <i>R</i>- factors based on ALL data will be
even larger.
;
_reflns_number_total     2481
_reflns_number_gt     2062
_reflns_threshold_expression     I>2sigma(I)
_refine_ls_structure_factor_coef     Fsqd
_refine_ls_matrix_type     full
_refine_ls_R_factor_all     0.0576
_refine_ls_R_factor_gt     0.0428
_refine_ls_wR_factor_gt     0.0836
_refine_ls_wR_factor_ref     0.0916
_refine_ls_goodness_of_fit_ref     1.099
_refine_ls_restrained_S_all     1.099
_refine_ls_number_reflns     2481
_refine_ls_number_parameters     204
_refine_ls_number_restraints     0
_refine_ls_hydrogen_treatment     refall
_refine_ls_weighting_scheme     calc
_refine_ls_weighting_details
         'calc w=1/[\s^2^(Fo^2^)+(0.0403P)^2^+0.0000P] where P=(Fo^2^+2Fc^2^)/3'
_atom_sites_solution_hydrogens     geom
_atom_sites_solution_primary     direct
_atom_sites_solution_secondary     difmap
_refine_ls_shift/su_max     0.000
_refine_ls_shift/su_mean     0.000
_refine_diff_density_max     0.219
_refine_diff_density_min     -0.293
_refine_ls_extinction_method     none
_refine_ls_extinction_coef     ?
_refine_ls_abs_structure_details     'Flack (1983), 1029 Friedel pairs'
_refine_ls_abs_structure_Flack     -0.02(9)
loop_
    _atom_type_symbol
    _atom_type_description
    _atom_type_scat_dispersion_real
    _atom_type_scat_dispersion_imag
    _atom_type_scat_source
    'C' 'C' 0.0033 0.0016
                         'International Tables Vol C Tables 4.2.6.8 and 6.1.1.4'
    'H' 'H' 0.0000 0.0000
                         'International Tables Vol C Tables 4.2.6.8 and 6.1.1.4'
    'N' 'N' 0.0061 0.0033
                         'International Tables Vol C Tables 4.2.6.8 and 6.1.1.4'
    'O' 'O' 0.0106 0.0060
                         'International Tables Vol C Tables 4.2.6.8 and 6.1.1.4'
    'S' 'S' 0.1246 0.1234
                         'International Tables Vol C Tables 4.2.6.8 and 6.1.1.4'
_computing_data_collection     '<i>CrysAlis PRO</i> (Oxford Diffraction, 2010)'
_computing_cell_refinement     '<i>CrysAlis PRO</i> (Oxford Diffraction, 2010)'
_computing_data_reduction     '<i>CrysAlis PRO</i> (Oxford Diffraction, 2010)'
_computing_structure_solution     'SHELXS97 (Sheldrick, 2008)'
_computing_structure_refinement     'SHELXL97 (Sheldrick, 2008)'
_computing_molecular_graphics     '<i>OLEX2</i> (Dolomanov <i>et al.</i>, 2009)'
_computing_publication_material
                                  '<i>OLEX2</i> (Dolomanov <i>et al.</i>, 2009)'
loop_
    _atom_site_type_symbol
    _atom_site_label
    _atom_site_fract_x
    _atom_site_fract_y
    _atom_site_fract_z
    _atom_site_U_iso_or_equiv
    _atom_site_adp_type
    _atom_site_calc_flag
    _atom_site_refinement_flags
    _atom_site_occupancy
    _atom_site_symmetry_multiplicity
    _atom_site_disorder_assembly
    _atom_site_disorder_group
    S S1 -0.84124(9) -0.41552(6) -0.07783(3) 0.04091(18) Uani d . 1 1 . .
    O O1 -0.6725(4) 0.18196(19) -0.18439(11) 0.0691(6) Uani d . 1 1 . .
    O O2 -1.0171(2) -0.39294(19) -0.03812(10) 0.0543(5) Uani d . 1 1 . .
    N N1 -0.7259(3) -0.2699(2) -0.08452(13) 0.0464(5) Uani d . 1 1 . .
    C C1 -0.7230(3) 0.0498(3) -0.20153(15) 0.0468(7) Uani d . 1 1 . .
    C C2 -0.7075(3) -0.0421(3) -0.13905(15) 0.0416(6) Uani d . 1 1 . .
    C C3 -0.7532(3) -0.1789(3) -0.14907(14) 0.0390(6) Uani d . 1 1 . .
    C C4 -0.8154(4) -0.2233(3) -0.22198(15) 0.0540(7) Uani d . 1 1 . .
    C C5 -0.8331(5) -0.1298(3) -0.28284(17) 0.0627(8) Uani d . 1 1 . .
    C C6 -0.7857(4) 0.0065(3) -0.27436(17) 0.0561(8) Uani d . 1 1 . .
    C C7 -0.6704(6) 0.2798(4) -0.2476(2) 0.0730(10) Uani d . 1 1 . .
    C C8 -0.6971(3) -0.5045(3) -0.00507(14) 0.0423(6) Uani d . 1 1 . .
    C C9 -0.5083(4) -0.5131(4) -0.0392(2) 0.0621(8) Uani d . 1 1 . .
    C C10 -0.7023(5) -0.4311(3) 0.07445(17) 0.0527(7) Uani d . 1 1 . .
    C C11 -0.7817(6) -0.6475(3) 0.0011(2) 0.0618(9) Uani d . 1 1 . .
    H H9C -0.509(4) -0.550(3) -0.0879(18) 0.060(9) Uiso d . 1 1 . .
    H H2 -0.667(3) -0.012(2) -0.0913(14) 0.041(6) Uiso d . 1 1 . .
    H H10A -0.641(4) -0.337(3) 0.0697(16) 0.074(9) Uiso d . 1 1 . .
    H H7B -0.593(4) 0.247(3) -0.2904(19) 0.071(10) Uiso d . 1 1 . .
    H H9B -0.438(5) -0.567(4) -0.005(2) 0.113(14) Uiso d . 1 1 . .
    H H9A -0.439(4) -0.423(3) -0.0417(16) 0.065(9) Uiso d . 1 1 . .
    H H5 -0.878(4) -0.161(3) -0.3324(17) 0.060(8) Uiso d . 1 1 . .
    H H6 -0.807(4) 0.066(3) -0.3158(15) 0.056(8) Uiso d . 1 1 . .
    H H1 -0.692(4) -0.237(2) -0.0438(14) 0.039(7) Uiso d . 1 1 . .
    H H4 -0.845(4) -0.312(3) -0.2268(15) 0.056(8) Uiso d . 1 1 . .
    H H11C -0.913(5) -0.641(3) 0.0169(18) 0.069(10) Uiso d . 1 1 . .
    H H10C -0.819(4) -0.425(3) 0.0947(17) 0.077(10) Uiso d . 1 1 . .
    H H11A -0.709(4) -0.705(3) 0.0376(17) 0.071(9) Uiso d . 1 1 . .
    H H10B -0.643(4) -0.481(3) 0.1119(16) 0.061(8) Uiso d . 1 1 . .
    H H7A -0.620(5) 0.361(4) -0.224(2) 0.103(14) Uiso d . 1 1 . .
    H H7C -0.793(5) 0.285(4) -0.2714(18) 0.095(13) Uiso d . 1 1 . .
    H H11B -0.775(4) -0.695(3) -0.0537(18) 0.075(9) Uiso d . 1 1 . .
loop_
    _atom_site_aniso_label
    _atom_site_aniso_U_11
    _atom_site_aniso_U_22
    _atom_site_aniso_U_33
    _atom_site_aniso_U_12
    _atom_site_aniso_U_13
    _atom_site_aniso_U_23
    S1 0.0392(3) 0.0430(3) 0.0405(3) -0.0007(3) -0.0001(3) -0.0027(3)
    O1 0.0977(18) 0.0545(11) 0.0550(11) -0.0043(13) -0.0024(13) 0.0189(9)
    O2 0.0394(10) 0.0641(12) 0.0594(12) 0.0039(10) 0.0060(9) 0.0031(9)
    N1 0.0555(14) 0.0464(12) 0.0374(12) -0.0082(10) -0.0103(12) 0.0041(10)
    C1 0.0424(16) 0.0568(16) 0.0414(13) 0.0049(12) 0.0027(13) 0.0091(11)
    C2 0.0401(15) 0.0520(15) 0.0326(13) 0.0047(11) 0.0005(12) 0.0048(11)
    C3 0.0304(14) 0.0538(14) 0.0328(12) 0.0025(11) 0.0020(12) 0.0059(10)
    C4 0.061(2) 0.0594(17) 0.0419(15) -0.0038(16) -0.0022(14) -0.0001(13)
    C5 0.067(2) 0.088(2) 0.0333(14) -0.0040(19) -0.0088(17) -0.0004(13)
    C6 0.0509(18) 0.076(2) 0.0412(15) 0.0086(16) 0.0015(14) 0.0183(14)
    C7 0.075(3) 0.075(2) 0.068(2) -0.007(2) 0.004(2) 0.0300(18)
    C8 0.0428(15) 0.0392(12) 0.0448(14) 0.0019(12) -0.0018(12) 0.0021(10)
    C9 0.0529(19) 0.065(2) 0.068(2) 0.0114(18) 0.0010(19) -0.0014(18)
    C10 0.0557(19) 0.0586(17) 0.0439(14) -0.0086(15) -0.0047(16) 0.0064(14)
    C11 0.072(3) 0.0414(16) 0.072(2) -0.0058(15) -0.007(2) 0.0048(15)
_geom_special_details
;
All e.s.d.'s (except the e.s.d. in the dihedral angle between two l.s. planes)
are estimated using the full covariance matrix. The cell e.s.d.'s are taken
into account individually in the estimation of e.s.d.'s in distances, angles
and torsion angles; correlations between e.s.d.'s in cell parameters are only
used when they are defined by crystal symmetry. An approximate (isotropic)
treatment of cell e.s.d.'s is used for estimating e.s.d.'s involving l.s.
planes.
;
loop_
    _geom_bond_atom_site_label_1
    _geom_bond_atom_site_label_2
    _geom_bond_site_symmetry_2
    _geom_bond_distance
    _geom_bond_publ_flag
    S1 O2 . 1.4866(18) ?
    S1 N1 . 1.657(2) ?
    S1 C8 . 1.844(2) ?
    O1 C1 . 1.367(3) ?
    O1 C7 . 1.428(3) ?
    N1 C3 . 1.416(3) ?
    N1 H1 . 0.80(2) ?
    C1 C2 . 1.385(3) ?
    C1 C6 . 1.379(4) ?
    C2 C3 . 1.381(3) ?
    C2 H2 . 0.91(2) ?
    C3 C4 . 1.382(4) ?
    C4 C5 . 1.376(4) ?
    C4 H4 . 0.90(3) ?
    C5 C6 . 1.376(4) ?
    C5 H5 . 0.95(3) ?
    C6 H6 . 0.92(3) ?
    C7 H7B . 0.98(3) ?
    C7 H7A . 0.96(4) ?
    C7 H7C . 1.00(4) ?
    C8 C9 . 1.521(4) ?
    C8 C10 . 1.519(4) ?
    C8 C11 . 1.527(4) ?
    C9 H9C . 0.90(3) ?
    C9 H9B . 0.93(4) ?
    C9 H9A . 1.01(3) ?
    C10 H10A . 1.02(3) ?
    C10 H10C . 0.94(3) ?
    C10 H10B . 0.91(3) ?
    C11 H11C . 1.02(3) ?
    C11 H11A . 0.99(3) ?
    C11 H11B . 1.03(3) ?
loop_
    _geom_angle_atom_site_label_1
    _geom_angle_atom_site_label_2
    _geom_angle_atom_site_label_3
    _geom_angle_site_symmetry_1
    _geom_angle_site_symmetry_3
    _geom_angle
    _geom_angle_publ_flag
    S1 N1 H1 . . 116.3(18) ?
    O1 C1 C2 . . 114.8(2) ?
    O1 C1 C6 . . 124.5(2) ?
    O1 C7 H7B . . 109.7(18) ?
    O1 C7 H7A . . 104(2) ?
    O1 C7 H7C . . 109(2) ?
    O2 S1 N1 . . 111.17(12) ?
    O2 S1 C8 . . 106.35(11) ?
    N1 S1 C8 . . 98.23(12) ?
    C1 O1 C7 . . 118.0(3) ?
    C1 C2 H2 . . 119.6(15) ?
    C1 C6 H6 . . 122.8(16) ?
    C2 C3 N1 . . 118.0(2) ?
    C2 C3 C4 . . 119.4(2) ?
    C3 N1 S1 . . 120.62(19) ?
    C3 N1 H1 . . 117.4(17) ?
    C3 C2 C1 . . 120.3(2) ?
    C3 C2 H2 . . 120.1(15) ?
    C3 C4 H4 . . 117.5(17) ?
    C4 C3 N1 . . 122.5(2) ?
    C4 C5 C6 . . 122.1(3) ?
    C4 C5 H5 . . 118.5(17) ?
    C5 C4 C3 . . 119.4(3) ?
    C5 C4 H4 . . 123.1(17) ?
    C5 C6 C1 . . 118.2(3) ?
    C5 C6 H6 . . 118.8(16) ?
    C6 C1 C2 . . 120.6(3) ?
    C6 C5 H5 . . 119.4(17) ?
    C8 C9 H9C . . 111.4(19) ?
    C8 C9 H9B . . 109(2) ?
    C8 C9 H9A . . 115.9(17) ?
    C8 C10 H10A . . 109.8(16) ?
    C8 C10 H10C . . 112.1(19) ?
    C8 C10 H10B . . 110.3(17) ?
    C8 C11 H11C . . 110.9(17) ?
    C8 C11 H11A . . 109.0(18) ?
    C8 C11 H11B . . 108.7(17) ?
    C9 C8 S1 . . 108.1(2) ?
    C9 C8 C11 . . 110.9(3) ?
    C10 C8 S1 . . 110.65(19) ?
    C10 C8 C9 . . 112.5(3) ?
    C10 C8 C11 . . 110.8(2) ?
    C11 C8 S1 . . 103.4(2) ?
    H9C C9 H9B . . 110(3) ?
    H9C C9 H9A . . 108(3) ?
    H10A C10 H10C . . 113(3) ?
    H10A C10 H10B . . 108(2) ?
    H7B C7 H7A . . 110(3) ?
    H7B C7 H7C . . 105(3) ?
    H9B C9 H9A . . 103(3) ?
    H11C C11 H11A . . 114(3) ?
    H11C C11 H11B . . 108(3) ?
    H10C C10 H10B . . 103(2) ?
    H11A C11 H11B . . 106(2) ?
    H7A C7 H7C . . 119(3) ?
loop_
    _geom_hbond_atom_site_label_D
    _geom_hbond_atom_site_label_H
    _geom_hbond_atom_site_label_A
    _geom_hbond_site_symmetry_A
    _geom_hbond_distance_DH
    _geom_hbond_distance_HA
    _geom_hbond_distance_DA
    _geom_hbond_angle_DHA
    N1 H1 O2 3_545 0.80(2) 2.28(3) 3.031(3) 157(2)
    C10 H10A O2 3_545 1.02(3) 2.47(3) 3.487(4) 171(2)
data_global
_journal_date_recd_electronic     2012-02-09
_journal_date_accepted     2012-02-14
_journal_name_full     'Acta Crystallographica, Section E'
_journal_year     2012
_journal_volume     68
_journal_issue      3
_journal_page_first     o773
_journal_page_last     o773
_journal_paper_category     QO
_journal_paper_doi     10.1107/S1600536812006496
_journal_coeditor_code     RZ2711
_publ_contact_author_name     'Zeng, Qingle'
_publ_contact_author_address
;
Institute of Green Catalysis and Synthesis
College of Materials and Chemistry & Chemical Engineering
Chengdu University of Technology
Chengdu 610059
People's Republic of China
;
_publ_contact_author_email     'qinglezeng@hotmail.com'
_publ_contact_author_fax     '0086-28-84079074'
_publ_contact_author_phone     '0086-13568999842'
_publ_section_title
;
(<i>R</i>)-<i>N</i>-(3-Methoxyphenyl)-<i>tert</i>-butanesulfinamide
;
loop_
    _publ_author_name
    _publ_author_address
    'Xiaofei Sun'
;
Institute of Green Catalysis and Synthesis
College of Materials and Chemistry and Chemical Engineering
Chengdu University of Technology
Chengdu 610059
People's Republic of China
;
    'Dai, Chuan'
;
Institute of Green Catalysis and Synthesis
College of Materials and Chemistry and Chemical Engineering
Chengdu University of Technology
Chengdu 610059
People's Republic of China
;
    'Tu, Xingzhao'
;
Institute of Green Catalysis and Synthesis
College of Materials and Chemistry and Chemical Engineering
Chengdu University of Technology
Chengdu 610059
People's Republic of China
;
    'Wang, Wenguo'
;
Fujian Institute of Research on the Structure of Matter
Chinese Academy of Sciences
Fuzhou 350002
People's Republic of China
;
    'Zeng, Qingle'
;
Institute of Green Catalysis and Synthesis
College of Materials and Chemistry and Chemical Engineering
Chengdu University of Technology
Chengdu 610059
People's Republic of China
;
