# Supplementary material for: (R)-N-(3-Meth­oxy­phen­yl)-tert-butane­sulfinamide
Source: Acta Crystallogr Sect E Struct Rep Online. 2012 Feb 17;68(Pt 3):o773. doi: 10.1107/S1600536812006496 (PMC3297844; doi:10.1107/S1600536812006496)
Supplement: Supplementary file 2 [file e-68-0o773-Isup4.hkl]

data_I
_shelx_title  '110118'
_shelx_refln_list_code      4 
_shelx_F_calc_maximum      154.73 
_exptl_crystal_F_000       492.00 
_reflns_d_resolution_high  0.8002 
 
loop_ 
 _symmetry_equiv_pos_as_xyz 
 'x, y, z' 
 '-x+1/2, -y, z+1/2' 
 'x+1/2, -y+1/2, -z' 
 '-x, y+1/2, -z+1/2' 
 
_cell_length_a     7.4418 
_cell_length_b     9.7027 
_cell_length_c    16.8618 
_cell_angle_alpha  90.000 
_cell_angle_beta   90.000 
_cell_angle_gamma  90.000 
 
_shelx_F_squared_multiplier     1.000 
 
loop_ 
 _refln_index_h 
 _refln_index_k 
 _refln_index_l 
 _refln_F_squared_calc 
 _refln_F_squared_meas 
 _refln_F_squared_sigma 
 _refln_observed_status 
   2   0   0    23941.84    17644.91    104.27 o 
   4   0   0      904.77     1067.67     18.98 o 
   6   0   0      994.66     1048.64     35.47 o 
   8   0   0        5.05        5.12      5.11 o 
   1   1   0       42.98       37.30      1.49 o 
   2   1   0     3473.43     3269.02     16.92 o 
   3   1   0      216.82      214.17      4.68 o 
   4   1   0      755.02      784.94     10.34 o 
   5   1   0      765.87      750.23     17.60 o 
   6   1   0       91.67       82.25     15.31 o 
   7   1   0       86.26       90.11      8.32 o 
   8   1   0       91.56      102.49     13.19 o 
   9   1   0        0.02       -6.16      6.16 o 
   0   2   0     1274.02     1276.02      7.67 o 
   1   2   0      764.89      819.47      7.64 o 
   2   2   0      266.86      268.35      5.43 o 
   3   2   0      326.98      369.62      7.23 o 
   4   2   0       57.56       72.66      7.38 o 
   5   2   0        5.41        9.33      2.60 o 
   6   2   0      162.42      153.07      7.90 o 
   7   2   0      273.62      261.68     14.06 o 
   8   2   0        7.98       10.29      4.19 o 
   9   2   0       30.68       54.61     11.45 o 
   1   3   0        2.13        2.54      0.89 o 
   2   3   0      179.02      164.46      4.38 o 
   3   3   0      142.93      135.09      5.59 o 
   4   3   0      140.91      145.86      7.77 o 
   5   3   0       34.57       35.21      4.59 o 
   6   3   0      121.48      121.94      7.38 o 
   7   3   0       16.71       14.60      3.26 o 
   8   3   0       63.48       48.59      6.97 o 
   9   3   0        6.07        9.29      5.24 o 
   0   4   0      151.95      148.69      7.91 o 
   1   4   0     1596.61     1617.13     19.71 o 
   2   4   0      646.83      750.07     11.74 o 
   3   4   0      909.62     1002.73     19.88 o 
   4   4   0      231.04      235.33     11.48 o 
   5   4   0      203.63      180.55      9.94 o 
   6   4   0       59.82       66.10      6.70 o 
   7   4   0       64.89       65.61      7.02 o 
   8   4   0        9.75        7.76      3.78 o 
   1   5   0      937.63      974.15     14.30 o 
   2   5   0       31.49       36.36      7.26 o 
   3   5   0       44.00       50.81      4.45 o 
   4   5   0        0.02       -1.69      3.80 o 
   5   5   0      228.40      236.18     11.90 o 
   6   5   0        5.36        6.45      4.45 o 
   7   5   0        2.03        5.48      4.58 o 
   8   5   0       25.59       25.60      5.49 o 
   0   6   0      168.47      145.12      6.15 o 
   1   6   0       12.90       11.39      2.40 o 
   2   6   0        0.16        0.56      0.82 o 
   3   6   0        7.03        8.67      3.88 o 
   4   6   0      175.33      175.50      8.92 o 
   5   6   0        6.11       14.28      3.33 o 
   6   6   0      142.82      140.41     10.47 o 
   7   6   0        0.05        7.50      3.83 o 
   8   6   0        2.99        6.82      3.49 o 
   1   7   0      200.71      167.43      7.99 o 
   2   7   0       47.96       50.79      5.68 o 
   3   7   0        5.55        5.04      2.45 o 
   4   7   0       65.31       88.27      9.10 o 
   5   7   0      146.64      137.52     11.23 o 
   6   7   0       19.37       32.89      6.27 o 
   7   7   0       14.02       21.46      5.90 o 
   0   8   0       25.65       16.81      6.71 o 
   1   8   0      107.02      108.27      6.92 o 
   2   8   0       94.37       94.45      7.52 o 
   3   8   0      113.34      120.21      8.26 o 
   4   8   0       29.65       26.05      5.32 o 
   5   8   0        0.05        7.23      4.58 o 
   6   8   0        0.13        5.74      5.10 o 
   1   9   0       87.68       82.81      6.39 o 
   2   9   0      202.51      214.89     11.84 o 
   3   9   0       35.66       34.55      5.08 o 
   4   9   0      129.78      150.77     10.35 o 
   5   9   0        1.31       -0.07      2.55 o 
   6   9   0        1.91        1.24      3.85 o 
   0  10   0       52.26       44.85      7.33 o 
   1  10   0        2.55        0.13      2.54 o 
   2  10   0        8.48       14.68      4.28 o 
   3  10   0       60.84       56.98      6.67 o 
   4  10   0       13.13       12.35      6.18 o 
   5  10   0        0.39       -0.39      3.87 o 
   1  11   0       25.28       27.47      4.29 o 
   2  11   0        2.58       -0.09      4.00 o 
   3  11   0        2.29        7.52      3.38 o 
   0  12   0       66.94       74.33     10.99 o 
   1  12   0        8.30       -4.55      4.80 o 
   1   0   1       84.07       90.75      2.08 o 
   2   0   1       21.01       23.95      1.30 o 
   3   0   1      185.73      197.88      4.98 o 
   4   0   1       12.09       11.30      1.94 o 
   5   0   1        2.46        5.67      2.27 o 
   6   0   1      481.27      463.55     16.84 o 
   7   0   1       57.91       49.50      8.58 o 
   8   0   1      110.82      100.10      9.52 o 
   9   0   1       27.73       19.86      7.31 o 
  -8   1   1        6.28        9.88      3.83 o 
  -7   1   1       82.33       80.89      8.05 o 
  -6   1   1       47.77       52.00      6.38 o 
  -5   1   1       22.78       23.20      3.10 o 
  -4   1   1      256.95      277.27      8.00 o 
  -3   1   1      940.85      952.56     11.24 o 
  -2   1   1      410.38      408.29      5.89 o 
  -1   1   1      713.65      769.21      7.90 o 
   1   1   1      723.17      790.52      7.13 o 
   2   1   1      407.65      406.49      5.86 o 
   3   1   1      958.71      976.20      9.03 o 
   4   1   1      247.80      262.59      6.53 o 
   5   1   1       24.43       24.50      2.86 o 
   6   1   1       46.81       37.39      7.48 o 
   7   1   1       80.61       74.17      7.58 o 
   8   1   1        7.01       -0.47      2.87 o 
   9   1   1       26.15       31.55      9.04 o 
  -9   2   1        7.12        9.70      5.90 o 
  -8   2   1       35.38       31.24      6.67 o 
  -7   2   1       53.81       66.43      7.40 o 
  -6   2   1      182.78      184.24      8.77 o 
  -5   2   1      843.21      842.14     20.48 o 
  -4   2   1       35.74       38.13      3.32 o 
  -3   2   1      370.63      395.35      7.42 o 
  -2   2   1       79.55       83.54      3.08 o 
  -1   2   1      739.14      705.74      6.95 o 
   0   2   1        1.51        0.72      0.88 o 
   1   2   1      746.30      699.31      8.98 o 
   2   2   1       73.14       75.70      2.73 o 
   3   2   1      369.89      383.26      7.32 o 
   4   2   1       32.49       40.35      3.93 o 
   5   2   1      845.34      812.35     15.78 o 
   6   2   1      178.59      169.66      8.18 o 
   7   2   1       54.26       57.93      6.90 o 
   8   2   1       35.18       35.14      8.87 o 
   9   2   1        6.60        9.11      6.13 o 
  -9   3   1        1.13        3.24      3.86 o 
  -8   3   1        3.68        5.31      2.75 o 
  -7   3   1       44.77       51.51      5.48 o 
  -6   3   1      456.95      454.98     16.92 o 
  -5   3   1      532.38      546.73     16.95 o 
  -4   3   1      203.07      205.15      7.43 o 
  -3   3   1      253.36      251.69      7.43 o 
  -2   3   1       57.07       61.25      2.72 o 
  -1   3   1     1160.79     1226.20      9.64 o 
   0   3   1     2291.92     2265.88      9.81 o 
   1   3   1     1183.94     1252.07      9.78 o 
   2   3   1       60.51       65.37      2.77 o 
   3   3   1      254.05      251.08      9.76 o 
   4   3   1      199.39      199.19      8.63 o 
   5   3   1      525.99      555.44     15.68 o 
   6   3   1      454.91      443.44     13.34 o 
   7   3   1       45.39       47.56      4.95 o 
   8   3   1        3.67        1.59      5.27 o 
   9   3   1        1.21       12.12      7.48 o 
  -8   4   1        5.98        2.99      3.65 o 
  -7   4   1       23.12       18.75      4.77 o 
  -6   4   1       24.75       28.24      5.00 o 
  -5   4   1      166.93      179.24     13.18 o 
  -4   4   1      566.91      528.85     16.28 o 
  -3   4   1      120.47      123.54      5.79 o 
  -2   4   1      803.17      837.27     12.46 o 
  -1   4   1     1201.21     1222.10     11.51 o 
   0   4   1      437.43      439.89      6.96 o 
   1   4   1     1192.04     1195.14      9.92 o 
   2   4   1      801.73      839.19     18.41 o 
   3   4   1      124.33      138.47      8.84 o 
   4   4   1      558.80      538.39     15.04 o 
   5   4   1      169.49      190.27      9.71 o 
   6   4   1       22.84       23.79      4.09 o 
   7   4   1       21.84       12.98      8.84 o 
   8   4   1        6.63        6.39      7.09 o 
  -8   5   1       11.99       12.38      4.65 o 
  -7   5   1       87.70       95.21      9.01 o 
  -6   5   1       26.95       39.15      5.78 o 
  -5   5   1      246.81      252.32     12.61 o 
  -4   5   1      135.86      133.76      8.85 o 
  -3   5   1       98.25      106.19      6.45 o 
  -2   5   1      962.28     1008.16     22.66 o 
  -1   5   1     1053.69     1042.67     14.38 o 
   0   5   1     1391.36     1459.16     10.98 o 
   1   5   1     1063.52     1039.14     11.36 o 
   2   5   1      975.25     1019.29     45.09 o 
   3   5   1      100.71      110.53      7.97 o 
   4   5   1      137.74      126.55      6.92 o 
   5   5   1      245.02      221.89     11.13 o 
   6   5   1       28.33       30.27      4.86 o 
   7   5   1       86.96      100.31      9.74 o 
   8   5   1       12.80        7.65      7.38 o 
  -8   6   1       56.22       54.60     11.68 o 
  -7   6   1       35.05       49.91     10.47 o 
  -6   6   1       41.61       44.02      6.29 o 
  -5   6   1       12.18       10.63      3.59 o 
  -4   6   1      178.68      170.62     13.57 o 
  -3   6   1       91.28       83.96      8.04 o 
  -2   6   1      468.51      495.27     17.44 o 
  -1   6   1      120.98      125.41      7.62 o 
   0   6   1        4.01        1.80      1.07 o 
   1   6   1      123.16      123.05      6.98 o 
   2   6   1      466.06      456.34      9.36 o 
   3   6   1       92.30       83.08      7.76 o 
   4   6   1      179.29      176.03     11.32 o 
   5   6   1       12.39        7.04      2.83 o 
   6   6   1       42.12       45.95      7.01 o 
   7   6   1       35.11       41.17     10.19 o 
   8   6   1       56.78       69.74     14.62 o 
  -7   7   1       56.04       58.07      8.32 o 
  -6   7   1       61.11       74.61      7.22 o 
  -5   7   1       37.99       38.42      4.96 o 
  -4   7   1       33.99       60.38      7.79 o 
  -3   7   1       68.35       60.01      7.13 o 
  -2   7   1       57.18       53.47      6.96 o 
  -1   7   1      225.09      211.76      6.94 o 
   0   7   1      565.44      570.78     13.80 o 
   1   7   1      227.98      218.99      6.46 o 
   2   7   1       59.45       57.04      3.54 o 
   3   7   1       69.27       67.31      4.05 o 
   4   7   1       32.11       32.19      7.59 o 
   5   7   1       37.52       47.77      7.08 o 
   6   7   1       60.16       72.98      8.76 o 
   7   7   1       56.24       68.48      9.15 o 
  -6   8   1        4.97        6.95      4.75 o 
  -5   8   1       37.11       43.79      8.21 o 
  -4   8   1        7.84        9.78      4.17 o 
  -3   8   1       49.19       47.03     10.45 o 
  -2   8   1       30.81       32.34      4.81 o 
  -1   8   1      446.88      440.22     13.99 o 
   0   8   1       24.09       13.77      3.06 o 
   1   8   1      443.61      427.33     20.27 o 
   2   8   1       29.78       31.35      4.62 o 
   3   8   1       48.43       39.55      5.03 o 
   4   8   1        8.11        4.85      4.07 o 
   5   8   1       39.17       46.51      7.33 o 
   6   8   1        5.01        3.29      3.28 o 
  -6   9   1       61.35       63.64      9.34 o 
  -5   9   1       14.41       16.77      5.99 o 
  -4   9   1       75.02       71.94      7.51 o 
  -3   9   1       27.74       21.61      4.49 o 
  -2   9   1       89.36       82.56     10.35 o 
  -1   9   1        2.56        3.77      2.45 o 
   0   9   1      304.53      303.95     13.26 o 
   1   9   1        2.51        5.18      2.67 o 
   2   9   1       91.84       90.18      7.60 o 
   3   9   1       28.05       30.47      5.94 o 
   4   9   1       71.66       72.95      7.71 o 
   5   9   1       15.39       19.82      4.33 o 
   6   9   1       59.28       52.81      6.60 o 
  -5  10   1       46.51       39.24      5.84 o 
  -4  10   1       38.61       50.56      6.68 o 
  -3  10   1       16.91       16.50      4.68 o 
  -2  10   1        9.78       11.61      3.95 o 
  -1  10   1       71.20       70.27      6.29 o 
   0  10   1       58.19       49.79      5.44 o 
   1  10   1       71.06       67.55      6.19 o 
   2  10   1        9.55        9.45      3.31 o 
   3  10   1       16.80       15.79      4.15 o 
   4  10   1       39.65       36.44      5.51 o 
   5  10   1       47.20       42.21      5.99 o 
  -3  11   1       17.69       20.77      4.92 o 
  -2  11   1       35.16       39.86      6.05 o 
  -1  11   1       10.04       11.29      3.95 o 
   0  11   1       14.12       13.00      3.71 o 
   1  11   1       10.11        6.62      3.15 o 
   2  11   1       35.16       38.55      5.96 o 
   3  11   1       17.67       18.34      4.78 o 
  -1  12   1        3.46        1.95      3.07 o 
   0  12   1        2.72       -2.72      2.86 o 
   1  12   1        3.63       -0.06      3.77 o 
   1   0   2    10022.85     8054.86     64.84 o 
   2   0   2     2449.96     2561.68     12.62 o 
   3   0   2     1033.01     1037.71     11.35 o 
   4   0   2      310.54      326.57      9.98 o 
   5   0   2       95.15       99.27      5.25 o 
   6   0   2      136.44      117.62     12.66 o 
   7   0   2        6.19        9.43      5.51 o 
   8   0   2        7.09        4.98      3.44 o 
   9   0   2       16.30       11.80      6.85 o 
  -9   1   2       16.10       28.75      8.95 o 
  -8   1   2        6.22       -0.20      3.17 o 
  -7   1   2       87.42       83.72      8.18 o 
  -6   1   2      437.91      414.94     16.29 o 
  -5   1   2      127.62      120.12      5.21 o 
  -4   1   2      661.39      646.42     12.22 o 
  -3   1   2     1659.67     1699.11     17.76 o 
  -2   1   2     4070.28     3970.08     19.30 o 
  -1   1   2    14827.12    12368.76     78.76 o 
   0   1   2      126.81      130.88      3.20 o 
   1   1   2    14860.21    12211.57    107.02 o 
   2   1   2     4061.06     3956.84     15.35 o 
   3   1   2     1687.18     1688.70     12.90 o 
   4   1   2      680.44      666.10      9.80 o 
   5   1   2      129.85      122.80      4.86 o 
   6   1   2      444.33      442.32     16.18 o 
   7   1   2       87.29       88.31      8.08 o 
   8   1   2        6.58        7.81      5.31 o 
   9   1   2       16.97       19.30      8.00 o 
  -8   2   2       50.20       60.97      7.81 o 
  -7   2   2      154.05      161.32     19.62 o 
  -6   2   2      418.65      425.00     16.35 o 
  -5   2   2      248.33      250.18     11.75 o 
  -4   2   2      451.60      433.14     10.56 o 
  -3   2   2      320.14      309.09      6.54 o 
  -2   2   2     1007.70      993.01      9.45 o 
  -1   2   2     2019.47     2082.32     10.97 o 
   0   2   2     4497.82     4330.64     15.11 o 
   1   2   2     2052.91     2118.93     14.05 o 
   2   2   2      989.50      962.56      8.31 o 
   3   2   2      331.44      322.51      8.55 o 
   4   2   2      446.44      421.30      9.77 o 
   5   2   2      245.40      241.92      6.99 o 
   6   2   2      422.05      407.98     12.03 o 
   7   2   2      154.75      160.54     10.81 o 
   8   2   2       51.61       46.69     10.73 o 
   9   2   2       11.31       11.48      5.67 o 
  -8   3   2       37.06       42.35      5.41 o 
  -7   3   2       56.82       50.29      5.56 o 
  -6   3   2       28.90       29.14      4.95 o 
  -5   3   2      141.77      151.07      9.59 o 
  -4   3   2      340.00      348.58      9.52 o 
  -3   3   2      368.64      357.85      6.71 o 
  -2   3   2      620.67      608.65      6.65 o 
  -1   3   2      907.33      923.35      9.26 o 
   0   3   2       31.25       30.48      1.67 o 
   1   3   2      905.45      916.20      7.95 o 
   2   3   2      621.07      601.36      9.90 o 
   3   3   2      371.61      376.69      9.98 o 
   4   3   2      337.98      327.86     10.37 o 
   5   3   2      142.88      149.35      6.94 o 
   6   3   2       29.22       25.30      3.51 o 
   7   3   2       58.43       55.86      5.23 o 
   8   3   2       38.29       30.21      8.78 o 
  -8   4   2       16.81       23.73      4.22 o 
  -7   4   2       22.87       17.36      4.55 o 
  -6   4   2       19.08       24.41      4.82 o 
  -5   4   2      143.60      145.97      9.81 o 
  -4   4   2      682.70      666.13     13.83 o 
  -3   4   2       84.45       87.78      3.72 o 
  -2   4   2     1294.42     1320.61     15.04 o 
  -1   4   2      325.48      344.87      6.74 o 
   0   4   2      648.75      669.51      7.88 o 
   1   4   2      312.88      330.33      5.89 o 
   2   4   2     1293.96     1366.29     30.97 o 
   3   4   2       78.96       78.77      4.45 o 
   4   4   2      675.57      688.71     19.55 o 
   5   4   2      144.18      146.10      8.18 o 
   6   4   2       17.65       18.12      3.05 o 
   7   4   2       22.07       15.92      3.83 o 
   8   4   2       16.94        7.71      5.08 o 
  -8   5   2       13.37       13.37      4.68 o 
  -7   5   2       20.66       30.37      5.71 o 
  -6   5   2      118.82      135.31     10.46 o 
  -5   5   2      214.92      189.19     11.36 o 
  -4   5   2      122.26      112.02      6.46 o 
  -3   5   2      115.71      115.35      6.92 o 
  -2   5   2      192.79      213.53      7.08 o 
  -1   5   2       96.09      117.15      4.39 o 
   0   5   2     1223.81     1218.92     11.12 o 
   1   5   2      101.47      114.92      3.88 o 
   2   5   2      192.05      199.64      8.02 o 
   3   5   2      119.60      140.45     11.04 o 
   4   5   2      120.94      124.44      6.57 o 
   5   5   2      216.20      210.68      8.94 o 
   6   5   2      118.47      125.48      9.34 o 
   7   5   2       21.49       27.33      4.61 o 
   8   5   2       13.11       25.02      6.59 o 
  -8   6   2        1.36       14.50      7.16 o 
  -7   6   2       30.05       30.01      6.77 o 
  -6   6   2       20.30       28.41      5.99 o 
  -5   6   2      159.79      148.05     10.62 o 
  -4   6   2       43.68       44.61      5.10 o 
  -3   6   2       17.73       22.97      3.81 o 
  -2   6   2       33.76       37.01      5.52 o 
  -1   6   2      125.72      127.41      5.61 o 
   0   6   2      261.03      269.81      5.84 o 
   1   6   2      128.49      132.82      4.98 o 
   2   6   2       33.04       32.88      2.70 o 
   3   6   2       18.11       17.88      4.55 o 
   4   6   2       44.88       36.66      5.54 o 
   5   6   2      160.09      168.28     11.37 o 
   6   6   2       19.87       23.08      5.19 o 
   7   6   2       31.04       35.50      6.50 o 
   8   6   2        1.35        6.37      4.86 o 
  -7   7   2        9.72       11.36      8.72 o 
  -6   7   2       34.91       30.19      9.70 o 
  -5   7   2       27.11       32.84      4.65 o 
  -4   7   2      102.88      111.46      7.91 o 
  -3   7   2       14.14       18.40      5.99 o 
  -2   7   2       22.52       12.77      5.15 o 
  -1   7   2       16.27       16.80      2.26 o 
   0   7   2       48.29       44.33      2.57 o 
   1   7   2       14.59       16.83      2.25 o 
   2   7   2       23.21       22.66      3.03 o 
   3   7   2       13.37       11.89      2.09 o 
   4   7   2      102.56      100.57      7.37 o 
   5   7   2       27.19       20.65      5.61 o 
   6   7   2       36.05       41.39      6.49 o 
   7   7   2        9.34       15.34      4.55 o 
  -6   8   2       26.80       25.29      4.75 o 
  -5   8   2       11.01       14.64      4.74 o 
  -4   8   2       87.95       95.31      9.86 o 
  -3   8   2       31.25       38.97      6.56 o 
  -2   8   2       53.49       45.94      5.50 o 
  -1   8   2      162.10      157.04      8.14 o 
   0   8   2       57.65       51.57      5.69 o 
   1   8   2      160.61      161.35      6.26 o 
   2   8   2       52.58       51.79      3.53 o 
   3   8   2       30.27       35.92      4.79 o 
   4   8   2       84.86       69.37      6.42 o 
   5   8   2       10.69       11.34      4.60 o 
   6   8   2       26.24       26.77      4.51 o 
  -6   9   2        4.14        8.01      4.54 o 
  -5   9   2       26.10       35.43      6.83 o 
  -4   9   2       55.75       49.88      8.10 o 
  -3   9   2      211.21      223.99     15.18 o 
  -2   9   2       93.82       99.12      8.19 o 
  -1   9   2       66.54       72.29      5.92 o 
   0   9   2      207.01      211.54      9.99 o 
   1   9   2       66.67       67.86      5.85 o 
   2   9   2       96.79       98.84      8.20 o 
   3   9   2      210.72      210.59     11.70 o 
   4   9   2       57.56       58.00      6.53 o 
   5   9   2       26.26       29.64      4.94 o 
   6   9   2        4.03       12.53      5.32 o 
  -5  10   2       29.15       23.62      5.09 o 
  -4  10   2       20.29       30.72      5.61 o 
  -3  10   2       43.58       44.74      6.21 o 
  -2  10   2       36.43       29.20      5.05 o 
  -1  10   2        8.38       17.27      4.59 o 
   0  10   2       25.53       26.58      4.21 o 
   1  10   2        8.57        6.96      4.00 o 
   2  10   2       37.76       47.22      6.01 o 
   3  10   2       43.04       50.73      6.32 o 
   4  10   2       19.88       25.85      4.96 o 
   5  10   2       28.66       28.17      5.11 o 
  -3  11   2       21.16       27.84      5.50 o 
  -2  11   2        1.54       -0.43      3.41 o 
  -1  11   2       10.95       11.49      4.62 o 
   0  11   2       29.70       28.52      4.36 o 
   1  11   2       10.86       11.38      3.28 o 
   2  11   2        1.45        2.08      4.76 o 
   3  11   2       21.21       32.57      5.87 o 
  -1  12   2       17.94       17.98      4.97 o 
   0  12   2       51.09       47.29      5.78 o 
   1  12   2       18.75       14.71      3.78 o 
   1   0   3      641.74      615.12      5.23 o 
   2   0   3     1121.10     1103.17     10.35 o 
   3   0   3      568.69      564.70      9.73 o 
   4   0   3      517.08      516.35      9.69 o 
   5   0   3        0.48       -0.68      1.34 o 
   6   0   3        2.65        4.37      4.83 o 
   7   0   3      217.87      213.12     12.38 o 
   8   0   3       18.36        6.41      4.33 o 
   9   0   3       61.81       72.21     13.19 o 
  -9   1   3       13.71        7.40      5.90 o 
  -8   1   3       39.15       34.64      5.69 o 
  -7   1   3       68.55       65.53      9.65 o 
  -6   1   3      125.19      126.64      9.51 o 
  -5   1   3      261.45      261.91      8.56 o 
  -4   1   3     1522.31     1506.29     18.11 o 
  -3   1   3     1016.53     1072.54     14.15 o 
  -2   1   3     3670.83     3434.81     19.20 o 
  -1   1   3     2559.24     2486.67     23.13 o 
   0   1   3        0.03        0.63      0.74 o 
   1   1   3     2579.60     2466.04     10.04 o 
   2   1   3     3705.03     3508.58     20.59 o 
   3   1   3     1015.10     1065.30     12.95 o 
   4   1   3     1531.24     1544.08     13.76 o 
   5   1   3      251.86      254.31      6.50 o 
   6   1   3      122.22      118.63      8.35 o 
   7   1   3       66.16       63.05      6.87 o 
   8   1   3       38.31       48.39     10.66 o 
   9   1   3       13.95        4.03      6.19 o 
  -9   2   3        9.24       17.01      7.76 o 
  -8   2   3       10.57       17.67      5.17 o 
  -7   2   3       25.13       19.32      4.99 o 
  -6   2   3      449.64      444.58     17.38 o 
  -5   2   3       12.28       13.37      2.50 o 
  -4   2   3      332.17      312.77      9.01 o 
  -3   2   3      455.88      457.65      8.54 o 
  -2   2   3       54.51       58.64      1.89 o 
  -1   2   3      539.00      541.91      6.94 o 
   0   2   3     2169.27     2112.75     15.18 o 
   1   2   3      549.99      546.28      5.21 o 
   2   2   3       54.46       59.45      2.30 o 
   3   2   3      452.58      467.10      8.27 o 
   4   2   3      333.53      313.27      8.00 o 
   5   2   3       11.86       10.69      1.65 o 
   6   2   3      451.52      448.87     12.14 o 
   7   2   3       26.72       18.37      4.42 o 
   8   2   3       10.81        6.80      5.61 o 
   9   2   3        9.26       -0.62      6.17 o 
  -8   3   3       12.14        5.63      6.02 o 
  -7   3   3       74.96       64.78      6.34 o 
  -6   3   3       32.33       28.89      5.19 o 
  -5   3   3      822.49      833.61     31.38 o 
  -4   3   3       25.21       28.03      2.46 o 
  -3   3   3       53.21       48.38      2.20 o 
  -2   3   3       38.46       39.88      2.49 o 
  -1   3   3      343.41      368.73      6.61 o 
   0   3   3      375.05      386.70      5.61 o 
   1   3   3      368.06      389.56      5.29 o 
   2   3   3       38.35       37.04      2.85 o 
   3   3   3       53.36       45.79      2.97 o 
   4   3   3       25.11       32.04      3.25 o 
   5   3   3      801.84      797.56     15.04 o 
   6   3   3       31.91       27.33      3.53 o 
   7   3   3       71.46       65.29      7.54 o 
   8   3   3       12.13       20.74      7.24 o 
  -8   4   3        4.23        7.83      3.19 o 
  -7   4   3       18.91       23.05      8.37 o 
  -6   4   3      117.26      126.58     10.07 o 
  -5   4   3      361.22      359.88     15.49 o 
  -4   4   3      449.73      436.13      9.10 o 
  -3   4   3       93.92       90.47      4.16 o 
  -2   4   3      390.35      447.49      8.65 o 
  -1   4   3      868.88      910.98     13.69 o 
   0   4   3        5.71       10.11      1.72 o 
   1   4   3      871.39      883.44     11.12 o 
   2   4   3      398.58      435.09      8.97 o 
   3   4   3       93.10       98.03      6.54 o 
   4   4   3      443.37      444.62     10.66 o 
   5   4   3      361.39      361.96     10.44 o 
   6   4   3      116.32      120.22      6.80 o 
   7   4   3       20.10       19.17     10.16 o 
   8   4   3        4.29        4.07      5.86 o 
  -8   5   3       38.83       49.57     10.55 o 
  -7   5   3        3.69        3.08      2.95 o 
  -6   5   3       76.15       83.44      8.59 o 
  -5   5   3      157.48      163.31     12.12 o 
  -4   5   3      191.28      189.47      7.68 o 
  -3   5   3       36.30       34.21      3.56 o 
  -2   5   3      379.46      387.93      9.44 o 
  -1   5   3      946.96      960.78     16.92 o 
   0   5   3       28.10       31.00      2.11 o 
   1   5   3      955.61      983.57     12.64 o 
   2   5   3      387.88      391.55     10.08 o 
   3   5   3       35.54       33.26      3.60 o 
   4   5   3      196.41      186.24     10.57 o 
   5   5   3      152.69      159.71      7.45 o 
   6   5   3       74.33       79.69      7.83 o 
   7   5   3        3.86        6.24      3.22 o 
   8   5   3       37.55       44.40      7.86 o 
  -7   6   3       55.45       56.17      7.86 o 
  -6   6   3        2.39        3.52      3.68 o 
  -5   6   3       85.10       90.44      8.57 o 
  -4   6   3       20.39       25.03      4.88 o 
  -3   6   3      299.00      317.10     12.23 o 
  -2   6   3       28.18       24.70      5.37 o 
  -1   6   3      447.06      450.77      9.88 o 
   0   6   3      152.55      137.30      4.13 o 
   1   6   3      452.02      448.61      9.33 o 
   2   6   3       27.88       22.26      2.36 o 
   3   6   3      302.28      311.66     11.07 o 
   4   6   3       20.70       15.96      3.38 o 
   5   6   3       85.39       92.97      8.67 o 
   6   6   3        2.42        0.76      3.85 o 
   7   6   3       55.90       58.46      6.42 o 
  -7   7   3        7.91        5.63      6.68 o 
  -6   7   3        6.96        5.90      5.75 o 
  -5   7   3       68.32       79.28      7.30 o 
  -4   7   3      193.43      188.89     10.49 o 
  -3   7   3       19.29       35.55      6.35 o 
  -2   7   3      271.95      273.80     15.97 o 
  -1   7   3       32.34       33.26      3.55 o 
   0   7   3       72.21       68.47      3.14 o 
   1   7   3       30.41       31.68      3.03 o 
   2   7   3      273.18      270.91      7.72 o 
   3   7   3       19.12       15.09      4.95 o 
   4   7   3      188.41      169.29      9.27 o 
   5   7   3       69.28       64.81      6.09 o 
   6   7   3        7.13        8.65      3.25 o 
   7   7   3        7.64       -0.33      3.06 o 
  -6   8   3       83.43       77.38      9.13 o 
  -5   8   3       48.95       42.77      7.58 o 
  -4   8   3       27.64       31.10      6.33 o 
  -3   8   3      185.20      196.91     13.71 o 
  -2   8   3      182.71      180.49     12.63 o 
  -1   8   3       77.38       76.84      6.69 o 
   0   8   3     1082.48     1064.61     17.05 o 
   1   8   3       76.57       75.27      4.50 o 
   2   8   3      181.33      164.30      6.48 o 
   3   8   3      184.55      186.48     10.33 o 
   4   8   3       29.76       32.12      6.26 o 
   5   8   3       48.66       38.26      5.23 o 
   6   8   3       85.00       91.31     10.03 o 
  -6   9   3        9.44       12.84      5.98 o 
  -5   9   3      105.56      108.56     11.61 o 
  -4   9   3        7.18        7.72      7.90 o 
  -3   9   3       22.16       25.45      6.28 o 
  -2   9   3       16.42       11.97      3.36 o 
  -1   9   3       64.82       67.54      6.77 o 
   0   9   3       78.98       83.47      6.49 o 
   1   9   3       66.28       65.00      5.70 o 
   2   9   3       16.41       17.23      3.37 o 
   3   9   3       22.08       30.14      5.63 o 
   4   9   3        7.32        5.89      3.12 o 
   5   9   3      105.32      118.10      9.18 o 
   6   9   3        9.43        4.40      7.03 o 
  -5  10   3        3.22        1.65      4.81 o 
  -4  10   3       37.48       41.03      6.11 o 
  -3  10   3       15.82       15.03      4.29 o 
  -2  10   3       11.69        3.49      3.14 o 
  -1  10   3       13.79       19.26      5.59 o 
   0  10   3        0.71        1.65      3.06 o 
   1  10   3       13.91       17.27      4.18 o 
   2  10   3       11.17        9.64      3.14 o 
   3  10   3       16.28       12.09      6.41 o 
   4  10   3       38.66       45.65      8.68 o 
   5  10   3        3.38       -3.08      3.08 o 
  -3  11   3        5.70        0.53      3.73 o 
  -2  11   3       24.24       24.44      5.33 o 
  -1  11   3        7.66        5.99      3.37 o 
   0  11   3        0.00       -1.90      3.32 o 
   1  11   3        7.32        3.83      2.87 o 
   2  11   3       24.26       17.31      4.48 o 
   3  11   3        5.79        6.93      3.72 o 
   0  12   3        4.27        2.40      3.33 o 
   0   0   4     4039.53     3839.71     19.92 o 
   1   0   4        1.14       -0.40      0.60 o 
   2   0   4       40.67       40.93      2.43 o 
   3   0   4       95.03       73.82      7.97 o 
   4   0   4       90.79       99.67      4.49 o 
   5   0   4      504.84      482.85     10.10 o 
   6   0   4       64.19       61.75      6.38 o 
   7   0   4       29.97       31.93      7.86 o 
   8   0   4        8.47        1.52      4.57 o 
   9   0   4        5.37        3.22      5.43 o 
  -9   1   4       22.39       13.17      6.80 o 
  -8   1   4       15.77       11.82      6.59 o 
  -7   1   4       98.12       91.36      8.57 o 
  -6   1   4      244.14      277.11     13.26 o 
  -5   1   4       61.48       62.57      4.17 o 
  -4   1   4      169.43      176.28      6.08 o 
  -3   1   4      280.61      296.45      6.18 o 
  -2   1   4      304.77      317.41      6.94 o 
  -1   1   4      216.59      227.06      3.67 o 
   0   1   4     5021.36     4608.87     16.09 o 
   1   1   4      224.81      240.87      3.47 o 
   2   1   4      310.59      320.90      4.41 o 
   3   1   4      289.87      304.38      4.35 o 
   4   1   4      161.80      161.37      4.06 o 
   5   1   4       63.57       66.89      4.36 o 
   6   1   4      242.90      239.22     11.59 o 
   7   1   4       99.01       81.96      7.53 o 
   8   1   4       15.13       21.26      6.89 o 
   9   1   4       22.79       12.50      7.34 o 
  -9   2   4       10.91       13.72      7.73 o 
  -8   2   4       36.69       29.07      6.01 o 
  -7   2   4       40.40       43.10      6.39 o 
  -6   2   4       76.10       80.68      8.08 o 
  -5   2   4      310.09      306.02      9.69 o 
  -4   2   4     1098.21     1075.06     20.03 o 
  -3   2   4      864.68      933.46     11.73 o 
  -2   2   4     1282.80     1247.74     10.87 o 
  -1   2   4      139.37      139.36      3.45 o 
   0   2   4        3.99        3.57      1.01 o 
   1   2   4      142.18      140.09      2.88 o 
   2   2   4     1281.04     1234.96     10.05 o 
   3   2   4      861.88      919.25     13.28 o 
   4   2   4     1111.10     1097.12     13.81 o 
   5   2   4      310.00      290.98      6.79 o 
   6   2   4       74.37       77.87      5.02 o 
   7   2   4       41.85       39.88      9.51 o 
   8   2   4       34.64       23.30      8.65 o 
   9   2   4       10.85       10.20      6.20 o 
  -8   3   4       30.99       27.50      5.40 o 
  -7   3   4      137.98      134.58     14.16 o 
  -6   3   4        2.26        3.64      3.41 o 
  -5   3   4      456.74      450.59     17.29 o 
  -4   3   4       54.52       53.30      3.42 o 
  -3   3   4     1266.00     1255.03     10.82 o 
  -2   3   4      707.73      693.80      8.00 o 
  -1   3   4     2241.83     2274.94     15.58 o 
   0   3   4      351.02      369.93      6.03 o 
   1   3   4     2230.16     2273.51     14.67 o 
   2   3   4      697.59      660.15     11.19 o 
   3   3   4     1254.59     1244.43     15.43 o 
   4   3   4       53.45       53.17      3.04 o 
   5   3   4      454.66      445.41     10.58 o 
   6   3   4        2.40        4.31      1.91 o 
   7   3   4      142.37      122.85     15.77 o 
   8   3   4       31.01       27.40      9.50 o 
  -8   4   4       16.74       18.52      4.36 o 
  -7   4   4       13.71       18.16      4.95 o 
  -6   4   4       17.03       26.85      5.62 o 
  -5   4   4      289.47      303.99     14.74 o 
  -4   4   4      247.66      245.01      6.58 o 
  -3   4   4      294.12      303.82      5.88 o 
  -2   4   4      478.80      488.51      8.21 o 
  -1   4   4       21.42       18.35      2.66 o 
   0   4   4      104.41       98.30      4.34 o 
   1   4   4       23.56       22.94      2.64 o 
   2   4   4      487.37      475.85      9.23 o 
   3   4   4      294.69      288.33      8.68 o 
   4   4   4      247.62      254.88     18.96 o 
   5   4   4      289.66      277.95      7.95 o 
   6   4   4       17.98       16.93      3.33 o 
   7   4   4       13.18       18.09      4.89 o 
   8   4   4       17.71       30.12     10.19 o 
  -8   5   4       20.96       18.43      7.89 o 
  -7   5   4       43.10       39.95      9.29 o 
  -6   5   4      175.43      191.56     12.92 o 
  -5   5   4       24.32       27.22      7.22 o 
  -4   5   4      201.50      200.20     10.07 o 
  -3   5   4       62.37       72.02      4.69 o 
  -2   5   4      167.66      170.59      6.23 o 
  -1   5   4      476.49      477.10     20.23 o 
   0   5   4       10.45        5.69      1.67 o 
   1   5   4      480.86      482.75      9.09 o 
   2   5   4      166.74      174.87      7.15 o 
   3   5   4       63.10       66.17      4.64 o 
   4   5   4      207.99      208.97      8.58 o 
   5   5   4       23.87       22.25      3.29 o 
   6   5   4      180.91      181.85     10.72 o 
   7   5   4       43.36       50.95      7.64 o 
   8   5   4       21.13       25.06      9.89 o 
  -7   6   4        4.19       11.98      4.66 o 
  -6   6   4       36.65       32.92      6.03 o 
  -5   6   4      192.87      208.20     13.34 o 
  -4   6   4       14.97       16.72      4.41 o 
  -3   6   4       49.45       48.12      4.34 o 
  -2   6   4      230.49      223.75     10.04 o 
  -1   6   4      460.15      478.36     13.18 o 
   0   6   4      326.56      322.70      6.73 o 
   1   6   4      459.19      484.86      9.93 o 
   2   6   4      228.39      211.82      9.05 o 
   3   6   4       50.40       45.90      5.77 o 
   4   6   4       16.00       21.63      3.41 o 
   5   6   4      192.71      195.73     10.41 o 
   6   6   4       37.55       41.34      6.12 o 
   7   6   4        4.08        8.29      4.37 o 
  -7   7   4       22.57       24.13      5.50 o 
  -6   7   4       35.57       46.38      7.43 o 
  -5   7   4       15.07        7.46     10.89 o 
  -4   7   4       50.34       60.34      6.50 o 
  -3   7   4      118.51      110.93      8.10 o 
  -2   7   4      233.24      226.93     13.27 o 
  -1   7   4      287.14      274.56      8.26 o 
   0   7   4      559.67      517.69      9.77 o 
   1   7   4      286.12      285.61      8.20 o 
   2   7   4      234.90      214.58      7.30 o 
   3   7   4      116.03      108.25      7.37 o 
   4   7   4       50.34       52.39      5.23 o 
   5   7   4       14.34       16.57      3.84 o 
   6   7   4       36.76       37.88      5.86 o 
   7   7   4       22.47       25.36      9.05 o 
  -6   8   4       22.42       31.06      5.52 o 
  -5   8   4       37.44       37.05      6.51 o 
  -4   8   4       88.89       87.68     12.21 o 
  -3   8   4       86.29       91.93      9.89 o 
  -2   8   4      165.43      164.13     12.16 o 
  -1   8   4      130.74      121.84      9.24 o 
   0   8   4      353.67      342.91      9.84 o 
   1   8   4      128.81      127.01      6.00 o 
   2   8   4      160.45      169.66      6.73 o 
   3   8   4       83.57       91.80      7.37 o 
   4   8   4       86.39       79.75      7.00 o 
   5   8   4       36.31       36.72      4.94 o 
   6   8   4       22.31       24.93      5.64 o 
  -5   9   4       10.69        8.19     10.18 o 
  -4   9   4       14.23       19.80      5.95 o 
  -3   9   4       81.09       93.72     15.19 o 
  -2   9   4       50.65       48.98     12.01 o 
  -1   9   4       36.56       23.83      4.93 o 
   0   9   4        6.07        5.29      2.12 o 
   1   9   4       38.34       31.94      4.16 o 
   2   9   4       51.82       56.70      5.32 o 
   3   9   4       83.33       87.49      8.67 o 
   4   9   4       13.92       20.01      4.48 o 
   5   9   4       11.17        8.85      3.69 o 
  -4  10   4       63.70       61.97      9.43 o 
  -3  10   4        2.30        2.69      3.88 o 
  -2  10   4       98.73      107.25      9.04 o 
  -1  10   4       37.30       42.40      7.12 o 
   0  10   4        1.33       -0.61      2.42 o 
   1  10   4       37.38       32.41      5.40 o 
   2  10   4       98.53      110.25      7.70 o 
   3  10   4        2.04        1.57      2.68 o 
   4  10   4       63.56       68.90     11.02 o 
  -3  11   4       29.05       34.33      7.47 o 
  -2  11   4        4.34        4.56      4.73 o 
  -1  11   4        0.50        0.52      3.19 o 
   0  11   4       45.38       46.42      6.26 o 
   1  11   4        0.50       -3.40      3.40 o 
   2  11   4        4.76        0.17      3.14 o 
   3  11   4       28.81       36.14      7.79 o 
   1   0   5      862.19      903.41     11.19 o 
   2   0   5     1639.77     1623.71     17.70 o 
   3   0   5     1284.74     1282.50     23.73 o 
   4   0   5      533.54      624.12     26.57 o 
   5   0   5      326.60      327.93      7.39 o 
   6   0   5        6.96        9.46      3.21 o 
   7   0   5        9.91        6.02      4.59 o 
   8   0   5       92.98       85.99     14.58 o 
   9   0   5       10.51       19.85      8.18 o 
  -9   1   5       48.13       64.02     13.59 o 
  -8   1   5       24.61       30.59      8.81 o 
  -7   1   5      109.68       99.20     11.36 o 
  -6   1   5      141.43      116.01      8.78 o 
  -5   1   5      233.36      222.59      7.31 o 
  -4   1   5       30.42       28.19      4.58 o 
  -3   1   5       81.37       94.43      5.60 o 
  -2   1   5     1913.58     2065.09     18.51 o 
  -1   1   5       43.59       43.13      1.49 o 
   0   1   5     5067.93     4953.91     18.32 o 
   1   1   5       41.48       37.47      1.55 o 
   2   1   5     1948.41     2051.48     21.27 o 
   3   1   5       83.49       90.68      3.67 o 
   4   1   5       30.98       26.13      2.50 o 
   5   1   5      237.94      221.10      8.65 o 
   6   1   5      137.89      130.82      8.42 o 
   7   1   5      109.35      105.81     15.29 o 
   8   1   5       24.64       12.25      6.18 o 
   9   1   5       47.03       60.84     12.92 o 
  -8   2   5       18.25       15.09      7.66 o 
  -7   2   5       39.34       39.15      6.07 o 
  -6   2   5       96.70       92.98      8.78 o 
  -5   2   5       96.57       97.09      5.50 o 
  -4   2   5      443.81      488.96     10.85 o 
  -3   2   5      558.71      556.30      8.22 o 
  -2   2   5      504.32      527.60      9.53 o 
  -1   2   5      514.45      509.22      5.99 o 
   0   2   5     1046.61     1057.64     12.27 o 
   1   2   5      518.11      531.09      5.73 o 
   2   2   5      514.13      539.67      7.14 o 
   3   2   5      562.62      572.65      7.69 o 
   4   2   5      431.90      441.96      8.38 o 
   5   2   5      101.09      107.19      4.22 o 
   6   2   5       91.42       90.52      4.99 o 
   7   2   5       41.67       59.39     11.49 o 
   8   2   5       19.25       11.46      7.23 o 
  -8   3   5       27.66       21.00      5.43 o 
  -7   3   5        2.16        3.56      3.82 o 
  -6   3   5      176.11      176.98     15.97 o 
  -5   3   5      460.17      421.22     13.82 o 
  -4   3   5      219.19      216.19      7.91 o 
  -3   3   5      257.77      279.93      6.35 o 
  -2   3   5      769.08      772.31     10.88 o 
  -1   3   5      321.72      347.46      6.87 o 
   0   3   5     2493.03     2527.86     18.30 o 
   1   3   5      337.06      372.91      6.51 o 
   2   3   5      766.79      764.65      8.58 o 
   3   3   5      255.96      276.26      6.62 o 
   4   3   5      219.34      219.69      6.23 o 
   5   3   5      454.44      428.47      8.58 o 
   6   3   5      173.99      191.62      8.64 o 
   7   3   5        2.24        6.54      3.75 o 
   8   3   5       27.43       23.30      8.80 o 
  -8   4   5       59.18       52.52      7.84 o 
  -7   4   5      127.84      122.27     11.01 o 
  -6   4   5      227.03      247.14     16.37 o 
  -5   4   5      323.57      331.10     15.76 o 
  -4   4   5      182.33      182.78      6.38 o 
  -3   4   5      115.18      121.14      3.83 o 
  -2   4   5      272.38      265.20      5.96 o 
  -1   4   5      790.46      797.26     15.39 o 
   0   4   5      818.22      845.89     14.55 o 
   1   4   5      807.53      786.41      9.61 o 
   2   4   5      269.92      254.69      6.77 o 
   3   4   5      119.80      120.25      5.57 o 
   4   4   5      179.95      177.47      6.40 o 
   5   4   5      320.71      308.64      8.70 o 
   6   4   5      225.81      229.76     10.02 o 
   7   4   5      129.32      141.45     11.45 o 
   8   4   5       59.86       68.29     14.22 o 
  -8   5   5        4.42       12.06      4.97 o 
  -7   5   5       25.07       32.25      7.91 o 
  -6   5   5        1.45        1.08      6.24 o 
  -5   5   5        8.96       12.25      4.59 o 
  -4   5   5      393.56      399.80     17.08 o 
  -3   5   5      231.23      229.68     11.77 o 
  -2   5   5      499.68      497.38     10.45 o 
  -1   5   5       12.60       15.05      2.51 o 
   0   5   5       60.70       64.29      4.53 o 
   1   5   5       11.49        9.44      1.74 o 
   2   5   5      499.39      495.36     10.59 o 
   3   5   5      231.93      221.01      8.49 o 
   4   5   5      387.02      360.08     10.94 o 
   5   5   5        7.99        5.59      1.88 o 
   6   5   5        1.11        0.88      2.61 o 
   7   5   5       23.71       19.98      5.14 o 
   8   5   5        4.64        3.21      5.35 o 
  -7   6   5       36.38       49.57      8.09 o 
  -6   6   5       96.38       98.91     10.25 o 
  -5   6   5       42.92       38.31      6.74 o 
  -4   6   5        1.13        5.50      3.67 o 
  -3   6   5       14.84       15.15      3.97 o 
  -2   6   5      112.05      118.26      6.46 o 
  -1   6   5      196.83      186.44      8.67 o 
   0   6   5       57.36       59.75      4.24 o 
   1   6   5      196.36      190.79      7.98 o 
   2   6   5      120.03      115.13      5.76 o 
   3   6   5       15.59       11.71      3.27 o 
   4   6   5        1.74        1.67      2.11 o 
   5   6   5       43.62       39.57      4.77 o 
   6   6   5       95.38       91.87      7.46 o 
   7   6   5       35.80       26.40      5.83 o 
  -7   7   5       31.89       39.30      8.53 o 
  -6   7   5        3.52        1.90      4.51 o 
  -5   7   5        0.55       -2.35      3.60 o 
  -4   7   5       61.80       61.92      7.74 o 
  -3   7   5      186.19      163.42     11.17 o 
  -2   7   5       63.01       77.91      7.70 o 
  -1   7   5      281.68      303.28     12.29 o 
   0   7   5       23.36       21.67      2.70 o 
   1   7   5      277.72      281.72      8.40 o 
   2   7   5       61.28       64.52      4.18 o 
   3   7   5      180.36      180.25      9.20 o 
   4   7   5       61.02       65.88      5.70 o 
   5   7   5        0.69        1.09      2.36 o 
   6   7   5        3.51       -3.50      3.50 o 
   7   7   5       32.76       26.62      6.93 o 
  -6   8   5       31.61       30.95      5.82 o 
  -5   8   5       51.19       63.25      7.18 o 
  -4   8   5       14.76       22.99      4.13 o 
  -3   8   5       56.81       71.30      8.81 o 
  -2   8   5       63.82       60.22      9.11 o 
  -1   8   5      267.85      274.16     11.59 o 
   0   8   5       27.12       27.38      3.08 o 
   1   8   5      267.97      261.82      8.67 o 
   2   8   5       66.68       69.27      4.65 o 
   3   8   5       57.81       61.09      4.83 o 
   4   8   5       14.73       19.54      3.91 o 
   5   8   5       52.08       56.14      5.93 o 
   6   8   5       31.93       35.31      6.45 o 
  -5   9   5       49.31       50.28      8.28 o 
  -4   9   5       61.01       59.64     15.00 o 
  -3   9   5       42.24       44.71      7.73 o 
  -2   9   5       15.21       16.65      4.61 o 
  -1   9   5       51.12       45.48      6.05 o 
   0   9   5       35.12       33.76      3.98 o 
   1   9   5       50.06       50.02      4.14 o 
   2   9   5       14.27       11.40      3.10 o 
   3   9   5       42.53       43.09      7.32 o 
   4   9   5       61.87       64.85      6.60 o 
   5   9   5       50.42       60.06      8.31 o 
  -4  10   5       44.12       49.25      8.28 o 
  -3  10   5        7.90        7.38      4.61 o 
  -2  10   5       52.94       46.34      6.15 o 
  -1  10   5        7.54       19.00      5.46 o 
   0  10   5       36.13       44.37      6.06 o 
   1  10   5        8.26        9.67      3.12 o 
   2  10   5       52.35       62.61      6.11 o 
   3  10   5        8.26        7.48      3.48 o 
   4  10   5       44.74       50.39      6.31 o 
  -3  11   5       36.70       31.79      5.89 o 
  -2  11   5       33.35       40.06      6.25 o 
  -1  11   5       15.70       26.20      5.21 o 
   0  11   5       23.64       22.31      4.62 o 
   1  11   5       15.60       15.06      3.69 o 
   2  11   5       32.93       35.11      4.97 o 
   3  11   5       36.63       38.85      8.51 o 
   0   0   6     1883.27     1855.23     19.13 o 
   1   0   6       12.02       12.87      1.09 o 
   2   0   6      321.77      309.06      7.41 o 
   3   0   6        9.39       18.63      3.46 o 
   4   0   6      507.00      548.24     26.07 o 
   5   0   6      141.63      138.77      8.06 o 
   6   0   6      355.06      375.26     14.48 o 
   7   0   6        0.59       -4.26      6.30 o 
   8   0   6       10.00       19.64      9.04 o 
  -8   1   6       56.43       48.07     11.34 o 
  -7   1   6       31.17       32.86      5.63 o 
  -6   1   6      125.25      120.03      8.90 o 
  -5   1   6      361.62      364.72     23.25 o 
  -4   1   6      169.29      190.70     14.59 o 
  -3   1   6       56.40       65.95      4.98 o 
  -2   1   6      413.53      393.41      7.97 o 
  -1   1   6     1794.39     1811.13     10.03 o 
   0   1   6     3026.70     2952.09     22.48 o 
   1   1   6     1816.14     1853.62     11.58 o 
   2   1   6      404.79      428.38     12.37 o 
   3   1   6       55.52       53.24      1.52 o 
   4   1   6      175.31      193.12      7.42 o 
   5   1   6      351.95      335.62     11.07 o 
   6   1   6      126.04      122.83      7.78 o 
   7   1   6       31.10       40.02      9.81 o 
   8   1   6       55.90       56.04     12.00 o 
  -8   2   6        9.52       19.50      8.17 o 
  -7   2   6       82.40       96.67      9.11 o 
  -6   2   6       58.82       56.02      7.73 o 
  -5   2   6       16.02       15.61      2.38 o 
  -4   2   6      104.66      113.99      4.94 o 
  -3   2   6      847.58      805.72     22.61 o 
  -2   2   6       31.37       35.84      2.51 o 
  -1   2   6      599.03      580.83      6.46 o 
   0   2   6        0.66        1.23      0.99 o 
   1   2   6      585.48      580.87      9.94 o 
   2   2   6       33.50       34.53      2.17 o 
   3   2   6      843.23      841.22     10.17 o 
   4   2   6      104.92      101.01      4.19 o 
   5   2   6       17.09       17.06      1.58 o 
   6   2   6       61.55       70.36     19.65 o 
   7   2   6       79.88      101.11     14.96 o 
   8   2   6        9.84        9.01      6.85 o 
  -8   3   6       64.85       58.63     12.75 o 
  -7   3   6        0.06        2.67      3.25 o 
  -6   3   6       37.30       35.12      6.06 o 
  -5   3   6       93.10       89.60     12.42 o 
  -4   3   6      212.48      213.24      7.55 o 
  -3   3   6       85.71       95.94      3.80 o 
  -2   3   6      676.63      658.35     12.00 o 
  -1   3   6      942.63     1081.08     10.67 o 
   0   3   6      198.40      192.05      7.53 o 
   1   3   6      946.85     1128.15     24.93 o 
   2   3   6      679.97      663.84      7.83 o 
   3   3   6       87.56       92.67      3.87 o 
   4   3   6      211.71      211.64      5.85 o 
   5   3   6       93.40       84.15      3.87 o 
   6   3   6       38.55       27.18      4.95 o 
   7   3   6        0.04        2.74      5.58 o 
   8   3   6       66.75       72.52     13.70 o 
  -8   4   6       23.30       17.50      8.32 o 
  -7   4   6       71.27       63.36     21.97 o 
  -6   4   6      106.94      104.58     10.43 o 
  -5   4   6        7.60       11.02      4.49 o 
  -4   4   6      180.13      187.37     10.01 o 
  -3   4   6       62.74       70.87      4.38 o 
  -2   4   6       62.51       66.27      3.39 o 
  -1   4   6       31.72       33.50      3.64 o 
   0   4   6       26.01       30.83      4.76 o 
   1   4   6       34.93       39.57      2.82 o 
   2   4   6       59.59       60.91      2.79 o 
   3   4   6       59.53       56.47      3.54 o 
   4   4   6      178.66      184.23      6.30 o 
   5   4   6        8.29        6.42      1.66 o 
   6   4   6      105.41      115.83      9.90 o 
   7   4   6       72.74       83.37     14.53 o 
   8   4   6       23.40       23.16      8.82 o 
  -8   5   6       35.11       55.52      8.70 o 
  -7   5   6       75.24       80.91      9.73 o 
  -6   5   6       73.10       78.15     11.40 o 
  -5   5   6      233.92      240.08     14.69 o 
  -4   5   6       39.02       41.35     10.45 o 
  -3   5   6      125.68      137.38      7.97 o 
  -2   5   6      110.74      114.98      6.44 o 
  -1   5   6      173.55      169.11      8.74 o 
   0   5   6       79.65       79.51      5.22 o 
   1   5   6      170.86      157.76      4.34 o 
   2   5   6      114.05      114.43      5.26 o 
   3   5   6      127.05      121.39      6.40 o 
   4   5   6       40.78       35.07      3.54 o 
   5   5   6      240.48      243.97      8.36 o 
   6   5   6       73.32       68.80      5.94 o 
   7   5   6       76.99       78.60     14.55 o 
   8   5   6       34.89       41.00     11.18 o 
  -7   6   6       12.68        6.48      9.18 o 
  -6   6   6       95.40      103.08     10.79 o 
  -5   6   6       11.28       16.89      5.01 o 
  -4   6   6      119.69      119.60     10.27 o 
  -3   6   6       46.59       40.44      6.24 o 
  -2   6   6      729.01      698.97     17.80 o 
  -1   6   6       37.11       37.89      4.65 o 
   0   6   6     2227.45     2158.09     27.85 o 
   1   6   6       37.35       40.09      3.26 o 
   2   6   6      732.83      694.91     13.94 o 
   3   6   6       46.94       45.49      4.61 o 
   4   6   6      113.41      119.25      6.95 o 
   5   6   6       11.84       11.81      2.42 o 
   6   6   6       93.65       95.69      7.48 o 
   7   6   6       12.86       -0.46      5.78 o 
  -7   7   6       40.09       49.22     13.30 o 
  -6   7   6        5.20        8.54      4.37 o 
  -5   7   6       54.53       66.24      8.46 o 
  -4   7   6       89.14       85.81      9.25 o 
  -3   7   6      159.03      169.97     10.19 o 
  -2   7   6      191.02      197.96     10.21 o 
  -1   7   6     1217.26     1243.26     30.77 o 
   0   7   6       97.44       87.32      6.79 o 
   1   7   6     1214.79     1201.90     17.44 o 
   2   7   6      187.90      184.63      6.95 o 
   3   7   6      159.41      149.10      8.34 o 
   4   7   6       88.11       88.96      6.47 o 
   5   7   6       56.19       58.53      7.26 o 
   6   7   6        4.84        8.52      4.94 o 
   7   7   6       40.74       23.25      9.14 o 
  -6   8   6       34.59       38.46      6.13 o 
  -5   8   6        6.13       14.82      4.37 o 
  -4   8   6       37.68       35.06      6.25 o 
  -3   8   6       96.55       97.86     10.13 o 
  -2   8   6        7.37       14.17      5.52 o 
  -1   8   6       62.11       67.07      8.01 o 
   0   8   6        5.96        1.98      3.56 o 
   1   8   6       63.64       59.99      4.38 o 
   2   8   6        7.92        8.25      2.10 o 
   3   8   6       96.03       99.29      6.18 o 
   4   8   6       37.27       38.86      4.94 o 
   5   8   6        5.77        8.00      3.80 o 
   6   8   6       34.45       32.28      6.84 o 
  -5   9   6        0.57        3.23      6.26 o 
  -4   9   6       21.50       37.67      7.28 o 
  -3   9   6       18.24       13.89      4.64 o 
  -2   9   6       61.15       55.96      7.99 o 
  -1   9   6       21.87       17.22      3.43 o 
   0   9   6       33.09       28.46      3.84 o 
   1   9   6       21.36       17.80      2.87 o 
   2   9   6       63.00       63.07      5.66 o 
   3   9   6       17.93       11.95      3.55 o 
   4   9   6       20.50       21.41      4.29 o 
   5   9   6        0.54       11.06      5.09 o 
  -4  10   6        8.22       15.24      5.71 o 
  -3  10   6       62.44       65.14     16.10 o 
  -2  10   6        6.29        8.82      3.98 o 
  -1  10   6       28.80       25.84      4.68 o 
   0  10   6       21.16       23.03      4.40 o 
   1  10   6       28.81       24.37      5.26 o 
   2  10   6        6.37       10.97      3.12 o 
   3  10   6       62.62       55.82      6.61 o 
   4  10   6        8.37       10.23      3.94 o 
  -2  11   6        8.55        4.63      5.14 o 
  -1  11   6       21.50       22.51      4.69 o 
   0  11   6       19.52       11.30      4.60 o 
   1  11   6       22.22       22.03      4.97 o 
   2  11   6        8.36        8.65      3.08 o 
   1   0   7       33.53       29.16      1.74 o 
   2   0   7      187.91      186.57      6.05 o 
   3   0   7      440.99      488.31     10.36 o 
   4   0   7       72.11       66.35      3.24 o 
   5   0   7        5.60        7.08      1.58 o 
   6   0   7      100.52      103.91      7.76 o 
   7   0   7        0.14        5.42      5.50 o 
   8   0   7      127.99      151.53     19.43 o 
  -8   1   7       36.94       36.19     10.22 o 
  -7   1   7       67.49       83.21     13.81 o 
  -6   1   7       69.55       86.21     12.94 o 
  -5   1   7       37.45       45.17     10.16 o 
  -4   1   7       39.90       37.14      9.00 o 
  -3   1   7      872.54      875.45     16.85 o 
  -2   1   7      190.54      191.17      4.26 o 
  -1   1   7      634.55      677.92      8.20 o 
   0   1   7     1089.96     1061.11      9.94 o 
   1   1   7      642.08      683.39      8.14 o 
   2   1   7      187.74      189.02      5.04 o 
   3   1   7      874.61      864.71     24.21 o 
   4   1   7       42.48       39.77      1.89 o 
   5   1   7       38.26       37.20      2.90 o 
   6   1   7       69.04       61.67     10.93 o 
   7   1   7       68.66       60.93     12.06 o 
   8   1   7       36.58       28.59      8.81 o 
  -8   2   7        9.16       14.53      7.80 o 
  -7   2   7       23.75       28.72      9.12 o 
  -6   2   7       12.72        4.96      3.47 o 
  -5   2   7      166.66      165.28     11.47 o 
  -4   2   7      160.13      164.68     10.61 o 
  -3   2   7      326.91      361.95     11.79 o 
  -2   2   7      203.63      176.51      4.63 o 
  -1   2   7     4589.45     4697.79     19.52 o 
   0   2   7      738.98      744.37     10.70 o 
   1   2   7     4593.16     4685.39     39.47 o 
   2   2   7      206.00      186.38      4.06 o 
   3   2   7      323.39      348.12      5.18 o 
   4   2   7      158.92      158.52      5.48 o 
   5   2   7      161.11      146.43      6.08 o 
   6   2   7       12.10       11.20      4.63 o 
   7   2   7       23.13       22.60      8.49 o 
   8   2   7        9.17        6.22      4.58 o 
  -8   3   7        1.42        0.66      5.71 o 
  -7   3   7       48.46       50.19      7.68 o 
  -6   3   7      152.52      157.79     12.06 o 
  -5   3   7       42.19       37.10      9.35 o 
  -4   3   7      329.94      324.12     10.10 o 
  -3   3   7       93.70       91.40      4.97 o 
  -2   3   7      156.30      160.87      5.13 o 
  -1   3   7       70.06       75.91      3.72 o 
   0   3   7      112.65       92.38      4.32 o 
   1   3   7       69.16       69.83      5.42 o 
   2   3   7      163.10      173.75      5.83 o 
   3   3   7       94.45       97.95      3.62 o 
   4   3   7      323.37      317.80      6.66 o 
   5   3   7       43.79       42.50      3.78 o 
   6   3   7      152.45      153.89     10.21 o 
   7   3   7       49.15       53.79     12.00 o 
   8   3   7        1.52       -3.28      5.90 o 
  -8   4   7       11.66        5.44      4.32 o 
  -7   4   7      101.10      113.79     11.30 o 
  -6   4   7       73.19       84.65      9.57 o 
  -5   4   7      313.84      334.98     20.34 o 
  -4   4   7      114.82      131.58      6.45 o 
  -3   4   7      282.49      281.90     11.18 o 
  -2   4   7       34.16       32.81      3.70 o 
  -1   4   7      675.60      693.49     15.47 o 
   0   4   7       59.25       66.01      4.74 o 
   1   4   7      688.02      745.08     14.23 o 
   2   4   7       30.69       30.81      2.00 o 
   3   4   7      284.95      272.36      7.56 o 
   4   4   7      119.70      122.42      5.13 o 
   5   4   7      308.94      310.51     10.60 o 
   6   4   7       73.26       74.85      7.83 o 
   7   4   7      102.31      114.32     16.99 o 
   8   4   7       11.17       14.60      7.81 o 
  -7   5   7       86.37       83.64      9.92 o 
  -6   5   7       52.32       54.49     17.93 o 
  -5   5   7       10.45       18.98      5.40 o 
  -4   5   7      121.42      131.09     10.71 o 
  -3   5   7      206.93      194.36      5.37 o 
  -2   5   7      312.50      298.51      8.13 o 
  -1   5   7      164.03      161.67      8.10 o 
   0   5   7      440.65      469.44     12.60 o 
   1   5   7      163.30      162.80      5.26 o 
   2   5   7      311.95      279.45      8.43 o 
   3   5   7      203.50      195.02      7.96 o 
   4   5   7      122.73      117.00      5.65 o 
   5   5   7        9.74        4.94      2.21 o 
   6   5   7       53.59       35.55      5.99 o 
   7   5   7       86.98       86.41     15.37 o 
  -7   6   7        5.03        3.14      5.95 o 
  -6   6   7       20.73       35.22      7.58 o 
  -5   6   7       66.84       80.16      9.36 o 
  -4   6   7      148.16      133.35     13.77 o 
  -3   6   7       81.48       92.76      7.46 o 
  -2   6   7      398.04      393.65     10.36 o 
  -1   6   7       90.40       80.59      6.16 o 
   0   6   7        1.16        5.94      2.61 o 
   1   6   7       90.99       84.75      3.35 o 
   2   6   7      406.41      422.81     11.11 o 
   3   6   7       83.61       79.58      5.83 o 
   4   6   7      144.42      129.72      8.10 o 
   5   6   7       67.30       68.23      8.09 o 
   6   6   7       20.73       25.75      5.01 o 
   7   6   7        4.77        2.26      5.65 o 
  -6   7   7        7.00        3.90      3.58 o 
  -5   7   7       23.22       21.12      5.86 o 
  -4   7   7       11.58       12.29      4.58 o 
  -3   7   7        1.74        4.00      3.26 o 
  -2   7   7      179.78      189.81     10.29 o 
  -1   7   7        9.91        6.60      2.77 o 
   0   7   7      511.82      528.62     15.19 o 
   1   7   7        8.98       10.21      2.34 o 
   2   7   7      176.80      179.93      6.90 o 
   3   7   7        1.24        0.41      2.06 o 
   4   7   7       11.86       12.90      2.89 o 
   5   7   7       22.97       17.47      3.69 o 
   6   7   7        7.70        9.79      5.48 o 
  -6   8   7        4.84        5.83     11.07 o 
  -5   8   7       58.24       70.14      8.15 o 
  -4   8   7       15.39       21.01      7.35 o 
  -3   8   7       37.58       33.62     10.47 o 
  -2   8   7       42.50       46.14      5.71 o 
  -1   8   7        7.02        7.79      3.01 o 
   0   8   7        0.62        0.81      2.44 o 
   1   8   7        8.52        8.39      2.15 o 
   2   8   7       43.83       44.19      3.80 o 
   3   8   7       37.73       40.05      4.02 o 
   4   8   7       14.74       10.54      2.96 o 
   5   8   7       58.04       59.58      7.77 o 
   6   8   7        4.53        4.54      3.65 o 
  -5   9   7       15.74       16.89      6.17 o 
  -4   9   7       58.09       73.22      9.91 o 
  -3   9   7        7.55       10.57      4.79 o 
  -2   9   7        4.36        1.29      3.75 o 
  -1   9   7       12.29       12.27      3.47 o 
   0   9   7       97.20       99.71      6.68 o 
   1   9   7       12.44        8.44      3.15 o 
   2   9   7        4.35        3.04      2.62 o 
   3   9   7        7.52       14.94      3.74 o 
   4   9   7       57.41       58.56      6.43 o 
   5   9   7       15.41       21.86      5.48 o 
  -4  10   7       28.27        9.57      5.35 o 
  -3  10   7        8.07        1.27      4.18 o 
  -2  10   7       37.02       29.43      6.90 o 
  -1  10   7       54.91       63.55      5.85 o 
   0  10   7        0.00       -0.09      4.18 o 
   1  10   7       55.00       57.17      6.46 o 
   2  10   7       37.37       38.25      4.63 o 
   3  10   7        8.21        9.71      5.57 o 
   4  10   7       28.31       22.93     10.59 o 
  -2  11   7       10.77        4.93      3.30 o 
  -1  11   7       29.08       22.09      5.36 o 
   0  11   7       23.56       36.06      7.45 o 
   1  11   7       29.07       29.45      5.46 o 
   2  11   7       10.87       11.83      5.46 o 
   0   0   8      935.95      870.84     16.35 o 
   1   0   8       36.01       31.23      2.70 o 
   2   0   8        2.77        3.75      0.88 o 
   3   0   8      169.64      182.67      6.74 o 
   4   0   8       74.71       76.15      5.73 o 
   5   0   8      129.22      105.33      7.52 o 
   6   0   8      135.95      138.94     16.74 o 
   7   0   8       50.70       67.62     12.47 o 
   8   0   8        2.45        6.01      6.54 o 
  -8   1   8       10.78       24.18      8.88 o 
  -7   1   8       12.13       17.33      7.27 o 
  -6   1   8       11.86       19.60      7.45 o 
  -5   1   8       99.06       89.15     12.76 o 
  -4   1   8      304.19      302.96     12.24 o 
  -3   1   8      273.38      275.36     10.53 o 
  -2   1   8     1082.57     1079.16     14.11 o 
  -1   1   8       46.23       35.03      2.92 o 
   0   1   8      173.87      175.39      4.77 o 
   1   1   8       49.41       42.10      2.76 o 
   2   1   8     1072.18     1097.41     41.38 o 
   3   1   8      274.20      270.38      7.89 o 
   4   1   8      305.74      293.91      4.43 o 
   5   1   8       97.68       95.90      4.02 o 
   6   1   8       12.18       21.04      7.33 o 
   7   1   8       12.28       14.01      6.58 o 
   8   1   8       10.28       15.85      8.99 o 
  -8   2   8       76.99       80.49     14.50 o 
  -7   2   8       65.77       88.69     14.53 o 
  -6   2   8       34.32       42.71     10.22 o 
  -5   2   8       21.33       35.37     10.48 o 
  -4   2   8      102.28       93.03      6.90 o 
  -3   2   8      112.89      112.65      6.96 o 
  -2   2   8      531.98      511.23     10.46 o 
  -1   2   8      201.23      219.82      4.86 o 
   0   2   8       20.09       14.78      2.40 o 
   1   2   8      210.31      239.70      6.47 o 
   2   2   8      523.02      507.17      8.57 o 
   3   2   8      121.45      132.07      4.56 o 
   4   2   8      102.79      102.66      7.04 o 
   5   2   8       22.62       19.16      3.42 o 
   6   2   8       34.31       19.39      7.47 o 
   7   2   8       67.77       67.52     12.48 o 
   8   2   8       76.05       64.76     14.07 o 
  -8   3   8       18.86       12.62      8.52 o 
  -7   3   8       10.21       21.31      5.97 o 
  -6   3   8        1.06       -3.08      4.03 o 
  -5   3   8       15.71       20.52      5.16 o 
  -4   3   8      276.29      274.32     11.78 o 
  -3   3   8      546.56      538.39     15.34 o 
  -2   3   8      527.77      525.59      9.41 o 
  -1   3   8      136.61      132.49      4.70 o 
   0   3   8      271.71      311.61      8.07 o 
   1   3   8      142.65      133.21      9.11 o 
   2   3   8      534.02      533.91      8.64 o 
   3   3   8      545.79      525.93      8.12 o 
   4   3   8      278.19      259.86      7.89 o 
   5   3   8       15.20       16.38      2.40 o 
   6   3   8        0.87        3.65      4.35 o 
   7   3   8       11.27       11.75      7.55 o 
   8   3   8       17.71       10.00      6.31 o 
  -8   4   8       47.37       52.13      9.79 o 
  -7   4   8      125.70      129.34     13.42 o 
  -6   4   8       91.36       92.71     14.48 o 
  -5   4   8       12.71       12.46      5.16 o 
  -4   4   8      103.85      102.93      9.79 o 
  -3   4   8      191.11      182.75      9.51 o 
  -2   4   8      176.92      172.83      5.24 o 
  -1   4   8      163.18      167.62      6.13 o 
   0   4   8      332.43      379.84     12.35 o 
   1   4   8      158.48      159.73      8.79 o 
   2   4   8      174.72      172.77      5.04 o 
   3   4   8      186.57      178.25      6.13 o 
   4   4   8      105.88      108.09      9.63 o 
   5   4   8       11.54        9.14      2.43 o 
   6   4   8       90.94       81.53     14.31 o 
   7   4   8      125.29      117.79     17.35 o 
   8   4   8       46.29       55.07     13.16 o 
  -7   5   8       32.93       35.29      7.67 o 
  -6   5   8      107.26      133.47     12.38 o 
  -5   5   8      236.23      231.15     15.12 o 
  -4   5   8      248.69      235.95     14.56 o 
  -3   5   8      158.63      160.83      9.25 o 
  -2   5   8        1.52        0.16      1.64 o 
  -1   5   8      462.74      478.88     14.16 o 
   0   5   8        1.27       -1.33      2.25 o 
   1   5   8      463.68      475.88      9.62 o 
   2   5   8        1.00        0.53      1.11 o 
   3   5   8      157.70      162.07      6.54 o 
   4   5   8      244.41      246.53      7.98 o 
   5   5   8      233.57      259.10     11.49 o 
   6   5   8      107.58      112.49     16.65 o 
   7   5   8       32.06       36.71     10.70 o 
  -7   6   8       22.43       31.47      7.15 o 
  -6   6   8       40.43       37.45      9.18 o 
  -5   6   8       73.02       69.64      8.89 o 
  -4   6   8       29.14       37.30      6.82 o 
  -3   6   8      132.18      144.67     13.22 o 
  -2   6   8      279.76      256.25     14.11 o 
  -1   6   8      535.90      548.61     15.68 o 
   0   6   8      571.14      585.25     15.45 o 
   1   6   8      539.82      539.17      9.98 o 
   2   6   8      278.46      285.21      9.04 o 
   3   6   8      131.07      135.60      6.62 o 
   4   6   8       31.41       27.10      3.96 o 
   5   6   8       68.86       66.32      6.62 o 
   6   6   8       42.82       42.71     11.63 o 
   7   6   8       21.44       11.44      6.76 o 
  -6   7   8       36.42       32.55      7.48 o 
  -5   7   8       30.19       39.61      7.82 o 
  -4   7   8        8.49       17.66      5.76 o 
  -3   7   8       29.77       44.23      5.89 o 
  -2   7   8        1.95        1.41      2.97 o 
  -1   7   8      220.97      206.48     10.24 o 
   0   7   8       64.57       64.75      5.75 o 
   1   7   8      224.49      221.35      8.67 o 
   2   7   8        1.80       -1.29      1.84 o 
   3   7   8       31.36       29.57      4.11 o 
   4   7   8        9.42        9.89      2.39 o 
   5   7   8       28.79       31.99      4.59 o 
   6   7   8       37.51       36.22     10.87 o 
  -6   8   8       17.63       30.40      6.82 o 
  -5   8   8       35.94       30.93      6.66 o 
  -4   8   8       22.09       19.16      4.62 o 
  -3   8   8       62.99       73.42     14.07 o 
  -2   8   8      136.72      152.10      9.69 o 
  -1   8   8       28.27       29.00      4.61 o 
   0   8   8      183.48      161.09     15.82 o 
   1   8   8       28.88       28.59      3.63 o 
   2   8   8      140.02      136.24      7.96 o 
   3   8   8       64.20       67.13      5.29 o 
   4   8   8       21.60       16.92      3.53 o 
   5   8   8       36.14       37.86      5.27 o 
   6   8   8       18.03       11.82      8.18 o 
  -5   9   8        3.51       -1.37      5.72 o 
  -4   9   8       15.34       20.34      6.26 o 
  -3   9   8       46.57       50.96      8.16 o 
  -2   9   8       56.35       68.90      7.04 o 
  -1   9   8       28.71       29.98      5.28 o 
   0   9   8        0.62       -2.30      2.30 o 
   1   9   8       29.08       31.17      6.35 o 
   2   9   8       58.20       62.19      4.82 o 
   3   9   8       46.56       39.61      5.37 o 
   4   9   8       14.74        6.32      5.70 o 
   5   9   8        3.42        6.11      3.34 o 
  -3  10   8       29.48       26.21      9.44 o 
  -2  10   8       37.96       37.74     13.42 o 
  -1  10   8        5.56        9.40      3.22 o 
   0  10   8        9.77       12.08      3.72 o 
   1  10   8        5.37        1.29      3.73 o 
   2  10   8       38.61       43.66      5.25 o 
   3  10   8       28.76       32.19      5.22 o 
  -1  11   8       11.57       16.24      5.26 o 
   0  11   8       15.58        4.39      4.80 o 
   1  11   8       12.16       10.90      4.10 o 
   1   0   9      150.12      154.82      5.94 o 
   2   0   9       31.30       32.28      1.93 o 
   3   0   9      878.16      845.81     20.50 o 
   4   0   9       96.52       96.55      5.35 o 
   5   0   9       21.91       27.35      8.81 o 
   6   0   9        1.22        3.33      5.67 o 
   7   0   9       55.40       81.72     14.89 o 
   8   0   9        0.26       -6.65      7.38 o 
  -8   1   9       56.85       70.99     14.82 o 
  -7   1   9       52.51       56.68     11.91 o 
  -6   1   9        0.84        9.65      7.31 o 
  -5   1   9       73.02       70.84     12.09 o 
  -4   1   9      253.94      241.76      9.49 o 
  -3   1   9       28.26       35.48      3.39 o 
  -2   1   9      789.43      795.91     10.05 o 
  -1   1   9       50.45       49.14      2.30 o 
   0   1   9      119.42      127.06      6.51 o 
   1   1   9       49.78       43.31      2.53 o 
   2   1   9      789.74      793.15     12.63 o 
   3   1   9       26.68       25.47      1.34 o 
   4   1   9      249.01      252.23     13.28 o 
   5   1   9       71.33       72.83     11.77 o 
   6   1   9        0.89       -0.91      4.67 o 
   7   1   9       52.49       42.89     10.77 o 
   8   1   9       58.11       63.79     14.00 o 
  -8   2   9        1.87       -6.44      6.44 o 
  -7   2   9        2.63       -5.88      5.88 o 
  -6   2   9       52.07       63.80     12.70 o 
  -5   2   9      130.81      140.53     24.02 o 
  -4   2   9      358.03      344.39     16.29 o 
  -3   2   9      246.70      223.32     14.95 o 
  -2   2   9     1188.93     1165.17     11.59 o 
  -1   2   9      255.68      234.93      5.33 o 
   0   2   9      981.04     1070.07     16.63 o 
   1   2   9      256.91      238.49      6.85 o 
   2   2   9     1185.54     1172.37     11.70 o 
   3   2   9      244.76      233.55      9.94 o 
   4   2   9      367.08      354.42     11.55 o 
   5   2   9      129.13      130.96      9.00 o 
   6   2   9       55.63       71.84     12.76 o 
   7   2   9        2.34       -4.55      5.40 o 
   8   2   9        1.99       -0.09      6.93 o 
  -8   3   9        7.35       18.90     10.02 o 
  -7   3   9       52.15       38.63     10.90 o 
  -6   3   9       70.23       72.06      8.91 o 
  -5   3   9      254.80      291.40     16.22 o 
  -4   3   9        6.34       16.86      4.19 o 
  -3   3   9      328.23      312.96     15.26 o 
  -2   3   9      137.01      140.67      4.07 o 
  -1   3   9       31.92       37.56      3.08 o 
   0   3   9     1183.15     1238.32     16.69 o 
   1   3   9       38.18       36.71      3.35 o 
   2   3   9      136.60      145.21      4.71 o 
   3   3   9      328.76      339.47      7.43 o 
   4   3   9        6.63        5.41      1.71 o 
   5   3   9      252.61      257.86     17.87 o 
   6   3   9       70.06       83.88     14.00 o 
   7   3   9       52.53       55.51     12.04 o 
   8   3   9        7.38        0.24      7.23 o 
  -7   4   9        1.11        7.28      4.46 o 
  -6   4   9      107.48      115.97     16.73 o 
  -5   4   9        8.45        5.29      5.69 o 
  -4   4   9      116.66      144.73     13.76 o 
  -3   4   9      243.14      263.72     16.70 o 
  -2   4   9        3.62        2.54      1.67 o 
  -1   4   9       13.16       13.25      2.07 o 
   0   4   9       10.24        6.52      1.80 o 
   1   4   9       14.11       17.00      3.34 o 
   2   4   9        3.94        8.15      1.77 o 
   3   4   9      245.08      236.20      7.65 o 
   4   4   9      118.42      125.88      4.93 o 
   5   4   9        7.74        0.06      4.32 o 
   6   4   9      110.89      124.46     17.27 o 
   7   4   9        0.94       10.30      7.50 o 
  -7   5   9        7.26        3.10      6.01 o 
  -6   5   9        0.42        3.14      4.41 o 
  -5   5   9       29.60       37.78      6.69 o 
  -4   5   9       58.63       65.19      6.79 o 
  -3   5   9       95.43       86.39      7.18 o 
  -2   5   9      138.04      134.17      5.55 o 
  -1   5   9       87.68       91.03      5.09 o 
   0   5   9       37.79       30.57      3.56 o 
   1   5   9       87.21       80.98      3.97 o 
   2   5   9      134.85      135.89      4.87 o 
   3   5   9       96.49       95.42      5.17 o 
   4   5   9       57.53       60.40      4.08 o 
   5   5   9       30.18       41.51     14.03 o 
   6   5   9        0.48        7.52      5.73 o 
   7   5   9        7.63        9.78      6.52 o 
  -7   6   9       33.43       26.52      7.28 o 
  -6   6   9       26.93       30.57      7.07 o 
  -5   6   9       22.69       28.53      6.61 o 
  -4   6   9       71.01       71.63      8.84 o 
  -3   6   9      472.42      449.79     16.25 o 
  -2   6   9       63.23       57.98      4.17 o 
  -1   6   9       68.48       68.11      5.48 o 
   0   6   9      408.55      421.86     17.60 o 
   1   6   9       70.69       73.89      3.80 o 
   2   6   9       60.95       51.02      4.66 o 
   3   6   9      470.68      470.61     12.20 o 
   4   6   9       69.21       58.73      5.52 o 
   5   6   9       21.84       16.87      4.56 o 
   6   6   9       26.80       19.76      8.01 o 
   7   6   9       34.69       33.54     11.16 o 
  -6   7   9       15.14       28.73      8.45 o 
  -5   7   9       16.24        6.93      4.98 o 
  -4   7   9       67.77       72.80      9.07 o 
  -3   7   9       82.99       81.28      7.41 o 
  -2   7   9      146.95      144.96      8.19 o 
  -1   7   9      477.68      459.74     15.61 o 
   0   7   9        8.46        4.79      3.17 o 
   1   7   9      477.91      461.39     14.38 o 
   2   7   9      150.48      162.92      7.57 o 
   3   7   9       84.88       89.65      5.87 o 
   4   7   9       68.33       71.77      6.62 o 
   5   7   9       17.39       21.12      5.22 o 
   6   7   9       14.83       21.48      8.77 o 
  -5   8   9       13.20       16.03      6.59 o 
  -4   8   9       84.78       88.08      8.73 o 
  -3   8   9        8.37        7.66      3.12 o 
  -2   8   9       31.67       38.82      5.88 o 
  -1   8   9       12.10        7.95      4.72 o 
   0   8   9       46.64       44.37      5.10 o 
   1   8   9       11.92        8.83      2.86 o 
   2   8   9       32.97       36.31      4.00 o 
   3   8   9        8.54        6.54      3.00 o 
   4   8   9       82.81       84.42      7.60 o 
   5   8   9       13.30       12.34      8.87 o 
  -4   9   9        2.40        1.12      7.24 o 
  -3   9   9       17.17       13.27     10.06 o 
  -2   9   9        1.93       -0.50      3.21 o 
  -1   9   9       24.53       26.72      4.54 o 
   0   9   9        1.27        1.05      2.40 o 
   1   9   9       25.47       21.17      4.11 o 
   2   9   9        1.89        3.09      1.97 o 
   3   9   9       16.84       16.13      3.74 o 
   4   9   9        2.24        1.11      2.21 o 
  -3  10   9       16.30       24.85      6.96 o 
  -2  10   9        8.81       10.16      4.50 o 
  -1  10   9        3.85        5.66      3.32 o 
   0  10   9       27.85       26.13      3.98 o 
   1  10   9        3.77        4.69      2.73 o 
   2  10   9        9.20        7.65      2.91 o 
   3  10   9       15.88       18.14      4.42 o 
   0   0  10       98.42       93.68      9.44 o 
   1   0  10      865.70      801.50     11.06 o 
   2   0  10      483.82      443.21     12.46 o 
   3   0  10       11.70       13.45      2.98 o 
   4   0  10       69.62       77.43      8.03 o 
   5   0  10      176.26      167.62     18.10 o 
   6   0  10        2.20       -2.88      5.96 o 
   7   0  10       25.97       28.62      9.27 o 
   8   0  10       22.81       26.63     10.02 o 
  -8   1  10        6.17       15.24      9.51 o 
  -7   1  10       21.03       23.49      9.36 o 
  -6   1  10       24.72       31.64      8.92 o 
  -5   1  10        3.47        6.01      6.27 o 
  -4   1  10      237.78      253.62     22.48 o 
  -3   1  10      300.46      305.77     10.42 o 
  -2   1  10       67.91       64.63      2.74 o 
  -1   1  10      134.00      139.55      4.52 o 
   0   1  10        5.17       14.18      3.02 o 
   1   1  10      130.95      134.91      4.60 o 
   2   1  10       67.10       68.09      4.60 o 
   3   1  10      297.56      285.03      6.13 o 
   4   1  10      236.53      239.37     17.34 o 
   5   1  10        3.27       13.69      7.43 o 
   6   1  10       24.55       29.95      8.53 o 
   7   1  10       20.85       25.35      9.03 o 
   8   1  10        6.07        9.03      7.16 o 
  -8   2  10       37.22       47.81     12.95 o 
  -7   2  10       19.87       27.50      9.26 o 
  -6   2  10        5.77       -6.43      6.43 o 
  -5   2  10      183.31      139.29     23.22 o 
  -4   2  10       46.16       36.19      7.90 o 
  -3   2  10       70.13       61.10      7.61 o 
  -2   2  10      272.30      261.54      6.11 o 
  -1   2  10      119.28      121.13      4.04 o 
   0   2  10       26.18       18.00      3.09 o 
   1   2  10      125.01      127.59      5.32 o 
   2   2  10      260.69      248.16      5.23 o 
   3   2  10       68.30       64.77      6.62 o 
   4   2  10       47.11       39.53      5.16 o 
   5   2  10      178.88      204.10     20.09 o 
   6   2  10        6.21        3.71      5.84 o 
   7   2  10       19.52       10.72      6.34 o 
   8   2  10       37.25       43.65     12.33 o 
  -7   3  10       38.04       34.11     11.23 o 
  -6   3  10       34.41       11.93      4.33 o 
  -5   3  10      168.50      185.18     13.36 o 
  -4   3  10      116.77      122.30      8.85 o 
  -3   3  10     1145.35     1149.94     23.89 o 
  -2   3  10      136.22      141.52      4.14 o 
  -1   3  10      148.62      150.72      6.18 o 
   0   3  10        0.03        1.28      1.72 o 
   1   3  10      147.95      138.89      6.56 o 
   2   3  10      135.71      133.88      4.62 o 
   3   3  10     1150.76     1127.79     13.96 o 
   4   3  10      115.90      118.94      7.05 o 
   5   3  10      170.80      179.14     18.92 o 
   6   3  10       34.47       23.07      9.76 o 
   7   3  10       35.41       38.14     10.86 o 
  -7   4  10       59.53       46.27      8.29 o 
  -6   4  10       11.18       18.12      5.56 o 
  -5   4  10      124.15      117.76     11.25 o 
  -4   4  10      215.96      217.21     11.53 o 
  -3   4  10      104.70      107.80      8.10 o 
  -2   4  10      442.40      403.55     16.31 o 
  -1   4  10       82.58       85.21      4.82 o 
   0   4  10        3.34        9.48      2.13 o 
   1   4  10       82.75       81.27      4.60 o 
   2   4  10      442.41      423.51      9.04 o 
   3   4  10      105.10      113.27      4.95 o 
   4   4  10      214.16      193.65      8.19 o 
   5   4  10      125.20      134.60     17.08 o 
   6   4  10       11.64       20.06      8.51 o 
   7   4  10       59.70       86.90     15.95 o 
  -7   5  10       13.04       10.18      7.07 o 
  -6   5  10       77.61      100.81     11.21 o 
  -5   5  10       18.80       21.22      6.02 o 
  -4   5  10      124.25      129.30      9.20 o 
  -3   5  10       84.76       80.76      7.49 o 
  -2   5  10       50.80       53.92      3.61 o 
  -1   5  10       19.93       17.41      4.45 o 
   0   5  10      217.08      233.57      9.79 o 
   1   5  10       18.72       16.69      2.11 o 
   2   5  10       50.82       48.09      3.29 o 
   3   5  10       81.53       81.85      4.60 o 
   4   5  10      122.33      132.96      7.51 o 
   5   5  10       18.59       11.13      6.20 o 
   6   5  10       75.31       69.49     13.68 o 
   7   5  10       13.56        2.36      5.37 o 
  -6   6  10        6.72       15.84      5.60 o 
  -5   6  10       66.90       70.83      9.81 o 
  -4   6  10        4.31       -0.21      3.04 o 
  -3   6  10       54.04       56.12      6.22 o 
  -2   6  10        0.35        3.11      3.72 o 
  -1   6  10       80.52       88.61      5.08 o 
   0   6  10        2.67        5.19      3.40 o 
   1   6  10       79.98       86.77      4.35 o 
   2   6  10        0.39        2.31      1.49 o 
   3   6  10       54.62       51.74      4.89 o 
   4   6  10        4.33        4.81      2.40 o 
   5   6  10       68.93       70.65     13.20 o 
   6   6  10        6.63       -3.19      5.98 o 
  -6   7  10       51.33       63.06     15.74 o 
  -5   7  10        3.99        6.10      5.62 o 
  -4   7  10       34.29       44.86     14.19 o 
  -3   7  10       31.31       34.08      5.42 o 
  -2   7  10       59.25       54.46      6.98 o 
  -1   7  10       15.72       18.40      3.10 o 
   0   7  10      345.06      356.57     11.24 o 
   1   7  10       16.74       18.17      3.43 o 
   2   7  10       60.46       56.39      4.15 o 
   3   7  10       32.50       32.88      3.84 o 
   4   7  10       32.29       36.65      4.67 o 
   5   7  10        4.18       13.19      7.80 o 
   6   7  10       50.52       55.08     13.23 o 
  -5   8  10       23.34       26.94     12.15 o 
  -4   8  10       55.14       55.20      8.74 o 
  -3   8  10       22.68       22.24      4.12 o 
  -2   8  10      167.20      161.16     10.33 o 
  -1   8  10        0.79        5.67      3.41 o 
   0   8  10        9.52       17.23      3.62 o 
   1   8  10        0.53        2.20      2.19 o 
   2   8  10      171.32      177.64      7.63 o 
   3   8  10       22.33       19.67      3.42 o 
   4   8  10       55.71       48.97      5.98 o 
   5   8  10       23.55       16.54      8.81 o 
  -4   9  10        2.54       -3.77      4.05 o 
  -3   9  10       76.07       81.89     13.76 o 
  -2   9  10       11.89       11.34      3.46 o 
  -1   9  10       39.02       34.88      5.12 o 
   0   9  10        0.47        0.98      4.73 o 
   1   9  10       39.35       43.83      4.83 o 
   2   9  10       11.59       10.31      2.53 o 
   3   9  10       76.03       78.43      9.43 o 
   4   9  10        2.66       -2.24      3.16 o 
  -2  10  10       33.53       47.02      6.51 o 
  -1  10  10       29.65       27.95      4.90 o 
   0  10  10        0.98        2.07      2.38 o 
   1  10  10       30.02       25.86      4.54 o 
   2  10  10       33.70       49.43      7.51 o 
   1   0  11       68.59       76.80      5.26 o 
   2   0  11       81.94       80.80      3.04 o 
   3   0  11      281.19      288.22      9.51 o 
   4   0  11        1.91        2.73      3.35 o 
   5   0  11       15.12       19.47      7.50 o 
   6   0  11        0.89        3.18      5.91 o 
   7   0  11        2.87       15.16      7.37 o 
  -7   1  11       76.58       81.98     14.64 o 
  -6   1  11        3.95       19.18      8.73 o 
  -5   1  11       48.02       40.94     10.07 o 
  -4   1  11      198.30      200.04     13.50 o 
  -3   1  11       25.41       26.86      5.66 o 
  -2   1  11      334.65      329.00      6.35 o 
  -1   1  11       63.56       75.05      5.06 o 
   0   1  11       88.87       91.29      6.82 o 
   1   1  11       61.61       66.01      4.42 o 
   2   1  11      331.49      292.60      9.05 o 
   3   1  11       23.00       21.96      2.25 o 
   4   1  11      197.06      181.07     11.84 o 
   5   1  11       49.95       33.72      9.53 o 
   6   1  11        4.20        7.26      5.29 o 
   7   1  11       78.67       74.05     14.47 o 
  -7   2  11       17.01       24.64      9.42 o 
  -6   2  11      101.24      105.74     16.82 o 
  -5   2  11       73.61       63.53     12.20 o 
  -4   2  11      324.77      340.11     14.00 o 
  -3   2  11      229.78      211.40     14.54 o 
  -2   2  11      211.22      199.70      4.88 o 
  -1   2  11      606.70      589.67     12.10 o 
   0   2  11        1.94       -0.34      1.66 o 
   1   2  11      606.76      600.06     22.78 o 
   2   2  11      215.94      229.36      6.58 o 
   3   2  11      232.08      217.69      7.92 o 
   4   2  11      323.34      332.24     18.21 o 
   5   2  11       77.21       69.87     12.32 o 
   6   2  11       98.60      106.23     16.34 o 
   7   2  11       17.58       31.46     10.04 o 
  -7   3  11       69.19       79.11     15.61 o 
  -6   3  11       81.43       86.36     11.57 o 
  -5   3  11      167.82      157.75     12.70 o 
  -4   3  11      238.72      231.84     11.88 o 
  -3   3  11      346.82      336.70     20.29 o 
  -2   3  11       47.90       46.65      2.70 o 
  -1   3  11      201.17      204.99      7.26 o 
   0   3  11       61.73       58.76      5.66 o 
   1   3  11      200.12      201.58      7.13 o 
   2   3  11       47.62       46.81      2.95 o 
   3   3  11      349.03      329.66      7.87 o 
   4   3  11      239.33      233.57     13.08 o 
   5   3  11      172.27      155.77     18.51 o 
   6   3  11       81.76       85.26     14.93 o 
   7   3  11       71.25       63.50     13.52 o 
  -7   4  11       15.43       19.66      6.06 o 
  -6   4  11       34.09       39.33      8.47 o 
  -5   4  11        9.44       11.71      4.84 o 
  -4   4  11      143.82      139.18      9.86 o 
  -3   4  11      139.54      155.18      9.57 o 
  -2   4  11      176.76      170.17      5.71 o 
  -1   4  11       15.03       13.46      3.51 o 
   0   4  11      110.76      107.69      5.72 o 
   1   4  11       15.04       12.13      2.25 o 
   2   4  11      173.75      173.17      6.00 o 
   3   4  11      139.55      142.58      5.71 o 
   4   4  11      145.25      148.26      8.99 o 
   5   4  11        9.85       14.40      7.46 o 
   6   4  11       35.14       38.82     10.84 o 
   7   4  11       15.03       -6.28      8.73 o 
  -6   5  11        0.74       -1.18      4.26 o 
  -5   5  11        6.18        5.28      4.32 o 
  -4   5  11       72.37       91.20      8.20 o 
  -3   5  11      156.79      154.61     10.02 o 
  -2   5  11      177.81      182.69     10.17 o 
  -1   5  11       37.26       38.38      3.63 o 
   0   5  11       58.67       55.56      4.80 o 
   1   5  11       39.81       38.73      4.56 o 
   2   5  11      177.89      180.58      6.52 o 
   3   5  11      157.57      152.10      6.20 o 
   4   5  11       70.51       62.55      6.60 o 
   5   5  11        6.37        6.79      7.16 o 
   6   5  11        0.90        5.85      5.89 o 
  -6   6  11       12.55       12.88      5.39 o 
  -5   6  11        1.29        6.22      4.11 o 
  -4   6  11        7.95        7.85      3.60 o 
  -3   6  11      171.34      190.85     11.34 o 
  -2   6  11      114.26      110.62      8.45 o 
  -1   6  11      268.83      252.75     12.78 o 
   0   6  11       21.68       12.62      3.44 o 
   1   6  11      262.44      253.44      7.57 o 
   2   6  11      110.67      112.83      5.87 o 
   3   6  11      166.29      167.75      8.53 o 
   4   6  11        7.81        1.88      2.73 o 
   5   6  11        1.25        1.23      4.73 o 
   6   6  11       12.64        5.27      6.76 o 
  -5   7  11       22.15       19.28      6.18 o 
  -4   7  11       15.10       23.98      5.23 o 
  -3   7  11      131.46      123.09      9.66 o 
  -2   7  11      217.36      197.58     12.47 o 
  -1   7  11       17.48       10.44      4.27 o 
   0   7  11      161.60      146.64      7.45 o 
   1   7  11       18.88       14.19      2.74 o 
   2   7  11      223.11      209.53      7.87 o 
   3   7  11      132.34      132.70     10.72 o 
   4   7  11       15.52        5.00      3.84 o 
   5   7  11       22.00       32.97     10.48 o 
  -5   8  11       22.49       42.76     12.71 o 
  -4   8  11       11.80       21.19      5.91 o 
  -3   8  11       35.32       42.81      5.54 o 
  -2   8  11       33.32       34.11      5.23 o 
  -1   8  11       91.79       92.11      8.05 o 
   0   8  11       71.19       68.91      6.05 o 
   1   8  11       91.80       91.86      5.67 o 
   2   8  11       32.60       32.41      4.16 o 
   3   8  11       35.75       42.22      5.44 o 
   4   8  11       11.75       12.51      4.35 o 
   5   8  11       23.05       17.43      8.65 o 
  -3   9  11        3.62        0.28      3.70 o 
  -2   9  11       21.97       23.99      5.01 o 
  -1   9  11       29.79       40.53      5.66 o 
   0   9  11       33.14       25.58      4.39 o 
   1   9  11       30.41       38.46      4.18 o 
   2   9  11       22.01       25.31      3.89 o 
   3   9  11        3.47        4.14      6.48 o 
  -2  10  11        2.32       -0.18      3.53 o 
  -1  10  11       11.04        1.80      3.39 o 
   0  10  11        1.25        0.97      2.79 o 
   1  10  11       10.85       14.16      4.06 o 
   2  10  11        1.99       -1.71      4.26 o 
   0   0  12      407.40      434.43     21.37 o 
   1   0  12        4.88        4.61      2.58 o 
   2   0  12      673.79      627.20     11.09 o 
   3   0  12        0.00       -2.28      3.36 o 
   4   0  12      149.66      156.89     11.79 o 
   5   0  12        0.44       -3.65      3.65 o 
   6   0  12       22.40       39.25     10.29 o 
   7   0  12        0.74        4.44      6.64 o 
  -7   1  12       56.52       65.19     14.23 o 
  -6   1  12       33.33       17.99      8.67 o 
  -5   1  12       56.03       64.21     15.30 o 
  -4   1  12       67.41       79.18      8.65 o 
  -3   1  12       79.52       70.12     11.87 o 
  -2   1  12       42.62       52.05      3.59 o 
  -1   1  12     1356.90     1304.03     21.49 o 
   0   1  12       49.91       47.21      5.25 o 
   1   1  12     1352.05     1350.24     22.15 o 
   2   1  12       43.66       45.05      2.31 o 
   3   1  12       77.48       85.45      8.33 o 
   4   1  12       64.59       77.49      8.36 o 
   5   1  12       55.89       60.46     12.45 o 
   6   1  12       32.56       42.09     11.03 o 
   7   1  12       55.84       69.92     14.31 o 
  -7   2  12       34.50       55.91     13.97 o 
  -6   2  12       41.75       36.16     10.40 o 
  -5   2  12       37.11       33.81      7.13 o 
  -4   2  12      286.67      317.22     30.14 o 
  -3   2  12      439.70      432.64     15.52 o 
  -2   2  12      237.14      229.16      5.53 o 
  -1   2  12       43.41       44.73      3.85 o 
   0   2  12       33.85       34.78      3.48 o 
   1   2  12       39.97       37.02      4.16 o 
   2   2  12      240.32      263.33      7.33 o 
   3   2  12      433.89      455.29     24.63 o 
   4   2  12      286.87      303.28     15.71 o 
   5   2  12       35.93       25.49      8.44 o 
   6   2  12       41.02       25.93      7.97 o 
   7   2  12       34.77       36.72     10.42 o 
  -7   3  12       13.29       15.56      9.64 o 
  -6   3  12       35.71       24.92      8.70 o 
  -5   3  12       12.24        8.02      3.10 o 
  -4   3  12       71.89       76.02      7.28 o 
  -3   3  12       26.50       30.38      5.17 o 
  -2   3  12      132.07      140.04      5.56 o 
  -1   3  12        1.71       -1.11      2.01 o 
   0   3  12        7.33        7.87      2.23 o 
   1   3  12        1.41        1.10      1.87 o 
   2   3  12      133.93      132.75      4.90 o 
   3   3  12       24.83       20.50      3.06 o 
   4   3  12       76.16       78.43      7.94 o 
   5   3  12       12.05        4.05      5.32 o 
   6   3  12       34.77       34.82     10.52 o 
   7   3  12       13.49       16.75      9.30 o 
  -7   4  12        5.24       -3.63      7.56 o 
  -6   4  12       10.66       15.48      6.70 o 
  -5   4  12        3.23       -1.18      4.71 o 
  -4   4  12       51.64       58.58      8.92 o 
  -3   4  12      183.19      156.32     10.53 o 
  -2   4  12       29.11       26.19      4.25 o 
  -1   4  12       32.49       23.57      3.09 o 
   0   4  12        2.52        2.77      2.01 o 
   1   4  12       32.02       27.80      5.10 o 
   2   4  12       28.60       31.34      2.83 o 
   3   4  12      181.36      181.66      8.40 o 
   4   4  12       52.62       51.87      7.12 o 
   5   4  12        2.87        1.48      5.25 o 
   6   4  12       11.59       12.00      6.62 o 
   7   4  12        5.45       -4.03      8.05 o 
  -6   5  12       10.70       11.97      5.21 o 
  -5   5  12       47.20       51.37      8.42 o 
  -4   5  12       21.26       13.15      5.79 o 
  -3   5  12       71.72       66.58      7.02 o 
  -2   5  12       55.46       48.85      5.92 o 
  -1   5  12       64.67       64.50      4.72 o 
   0   5  12       25.17       26.75      4.23 o 
   1   5  12       62.72       61.11      5.45 o 
   2   5  12       54.94       59.24      3.88 o 
   3   5  12       71.19       77.79      7.54 o 
   4   5  12       20.82       24.75      8.27 o 
   5   5  12       47.38       62.28     12.73 o 
   6   5  12       11.17        2.56      5.82 o 
  -6   6  12       38.97       50.17      9.17 o 
  -5   6  12       36.94       45.13      8.16 o 
  -4   6  12       42.23       53.76      7.61 o 
  -3   6  12        9.14        9.38      3.59 o 
  -2   6  12       34.08       32.53      5.32 o 
  -1   6  12       50.81       57.16      6.35 o 
   0   6  12      164.48      169.29      7.76 o 
   1   6  12       51.26       46.19      4.20 o 
   2   6  12       33.52       27.45      3.91 o 
   3   6  12        9.15        4.23      3.63 o 
   4   6  12       43.29       46.53     10.60 o 
   5   6  12       36.80       29.58      9.35 o 
   6   6  12       39.86       55.30     13.49 o 
  -5   7  12       28.61       23.96      6.69 o 
  -4   7  12        7.52        7.16      4.07 o 
  -3   7  12       26.06       27.52      5.87 o 
  -2   7  12       27.63       25.23      5.06 o 
  -1   7  12       69.88       80.33      7.31 o 
   0   7  12        0.10        2.89      2.12 o 
   1   7  12       70.32       78.16      5.55 o 
   2   7  12       26.37       25.37      3.89 o 
   3   7  12       25.83       24.92      5.00 o 
   4   7  12        7.12        7.80      6.08 o 
   5   7  12       27.85       36.27     10.57 o 
  -4   8  12        3.81       -1.79      3.79 o 
  -3   8  12       63.44       79.83      7.59 o 
  -2   8  12        6.60        8.73      3.38 o 
  -1   8  12       32.61       23.98      4.61 o 
   0   8  12       22.36       24.94      7.92 o 
   1   8  12       33.33       35.20      4.17 o 
   2   8  12        7.18        6.48      2.36 o 
   3   8  12       64.51       71.23      7.01 o 
   4   8  12        4.06        7.10      5.07 o 
  -3   9  12       15.40        2.52      4.05 o 
  -2   9  12       63.00       61.57      7.24 o 
  -1   9  12       18.96       15.62      4.07 o 
   0   9  12        0.06        1.64      2.76 o 
   1   9  12       19.28       28.21      4.02 o 
   2   9  12       62.19       68.29      5.92 o 
   3   9  12       15.49       15.45      4.26 o 
   1   0  13       43.11       41.09      4.51 o 
   2   0  13      262.28      295.59     22.02 o 
   3   0  13      121.61      123.90     21.09 o 
   4   0  13       28.67       32.84      6.48 o 
   5   0  13       17.37       17.40      5.64 o 
   6   0  13       17.23       21.04      9.06 o 
   7   0  13        0.23       11.64      9.42 o 
  -7   1  13       46.48       55.23     12.90 o 
  -6   1  13       14.76        7.73      6.64 o 
  -5   1  13       12.75       15.62      5.02 o 
  -4   1  13        7.44       11.05      4.32 o 
  -3   1  13      126.86      128.70     10.74 o 
  -2   1  13      408.88      400.63     11.95 o 
  -1   1  13      113.58      104.70      7.86 o 
   0   1  13      534.82      577.27     17.99 o 
   1   1  13      108.98      101.91      7.25 o 
   2   1  13      407.52      405.11     17.02 o 
   3   1  13      125.50      138.10     10.53 o 
   4   1  13        8.34        5.70      3.68 o 
   5   1  13       13.34       14.71      8.77 o 
   6   1  13       15.99       26.60     10.02 o 
   7   1  13       45.70       40.80     11.37 o 
  -7   2  13       57.78       59.50     14.00 o 
  -6   2  13       34.38       23.56      8.69 o 
  -5   2  13      161.93      154.72     22.07 o 
  -4   2  13       19.43       13.15      5.34 o 
  -3   2  13      164.40      149.00     16.70 o 
  -2   2  13       49.24       60.38      4.62 o 
  -1   2  13       55.19       53.93      4.23 o 
   0   2  13      158.27      138.41      7.94 o 
   1   2  13       58.66       66.64      5.82 o 
   2   2  13       52.54       51.70      3.34 o 
   3   2  13      163.57      153.76     11.00 o 
   4   2  13       19.15       21.30      4.58 o 
   5   2  13      158.54      146.79     18.87 o 
   6   2  13       34.33       11.60      7.51 o 
   7   2  13       57.11       57.19     13.26 o 
  -6   3  13       59.74       59.50     13.13 o 
  -5   3  13       11.98       10.89      3.94 o 
  -4   3  13      146.18      148.73     10.21 o 
  -3   3  13        7.98        6.72      3.08 o 
  -2   3  13      112.22      126.50      8.53 o 
  -1   3  13       40.14       39.40      3.87 o 
   0   3  13      108.73      113.74      6.35 o 
   1   3  13       39.73       30.43      3.36 o 
   2   3  13      110.21      108.45      6.31 o 
   3   3  13        7.97        7.55      3.51 o 
   4   3  13      149.13      157.22     11.49 o 
   5   3  13       12.11       15.51      6.86 o 
   6   3  13       61.10       74.25     14.50 o 
  -6   4  13       13.11       23.70      6.62 o 
  -5   4  13       70.67       89.02      8.65 o 
  -4   4  13       65.56       58.61      6.86 o 
  -3   4  13        8.50        7.84      3.60 o 
  -2   4  13      105.88      119.82      8.79 o 
  -1   4  13      339.62      312.00     10.96 o 
   0   4  13       17.48       15.81      2.92 o 
   1   4  13      339.31      321.99      9.46 o 
   2   4  13      107.14      109.05      6.59 o 
   3   4  13        8.76        8.07      2.54 o 
   4   4  13       65.96       70.04      8.23 o 
   5   4  13       71.65       76.60     14.28 o 
   6   4  13       12.91       14.12      7.85 o 
  -6   5  13       15.27       12.05      5.39 o 
  -5   5  13        4.74        5.59      4.13 o 
  -4   5  13        5.85        9.23      4.28 o 
  -3   5  13      389.25      408.30     19.69 o 
  -2   5  13      100.67      101.24      8.49 o 
  -1   5  13       19.40       17.17      3.93 o 
   0   5  13      354.57      326.13     11.01 o 
   1   5  13       19.02       16.65      2.20 o 
   2   5  13      100.93      107.50      6.55 o 
   3   5  13      388.26      382.29     16.55 o 
   4   5  13        6.31       17.13      7.22 o 
   5   5  13        4.48       11.72      7.31 o 
   6   5  13       15.50       13.45      7.43 o 
  -5   6  13        0.57        1.72      4.75 o 
  -4   6  13       59.85       61.75      7.69 o 
  -3   6  13        3.48        4.28      3.23 o 
  -2   6  13      134.65      144.62     10.36 o 
  -1   6  13       26.33       15.22      7.23 o 
   0   6  13        3.55        2.87      2.06 o 
   1   6  13       26.18       23.62      3.20 o 
   2   6  13      132.73      141.36      8.71 o 
   3   6  13        3.39        0.53      2.77 o 
   4   6  13       59.24       73.23     13.40 o 
   5   6  13        0.55        2.71      5.75 o 
  -4   7  13       40.99       44.29      6.44 o 
  -3   7  13       23.82       39.17      8.24 o 
  -2   7  13        5.22        5.00      3.63 o 
  -1   7  13       15.15       12.80      3.42 o 
   0   7  13        2.50        0.31      2.33 o 
   1   7  13       16.25       19.39      3.75 o 
   2   7  13        4.98        9.55      2.46 o 
   3   7  13       24.91       35.98      6.07 o 
   4   7  13       41.45       25.48      9.17 o 
  -3   8  13       15.30        9.35      3.53 o 
  -2   8  13       27.24       34.04      5.44 o 
  -1   8  13      163.84      178.23     11.15 o 
   0   8  13        0.31       -1.18      2.75 o 
   1   8  13      164.30      181.28     10.47 o 
   2   8  13       27.17       21.77      4.30 o 
   3   8  13       15.20        6.13      2.99 o 
  -2   9  13       29.80       43.72      9.80 o 
  -1   9  13        0.20        2.46      3.12 o 
   0   9  13       79.98       77.15      7.63 o 
   1   9  13        0.19       -2.87      2.87 o 
   2   9  13       29.76       25.30      4.72 o 
   0   0  14     1077.44     1174.74     37.52 o 
   1   0  14       45.75       51.55      5.22 o 
   2   0  14     1129.04     1131.94     47.88 o 
   3   0  14        1.69        5.50      5.26 o 
   4   0  14        2.34        1.08      3.50 o 
   5   0  14       20.42       32.73      7.30 o 
   6   0  14        4.17       11.54      8.38 o 
  -6   1  14       17.02       16.13      9.47 o 
  -5   1  14       74.56       64.66     11.64 o 
  -4   1  14        7.70        6.07      6.12 o 
  -3   1  14       34.21       41.79     10.64 o 
  -2   1  14      166.30      168.26      8.15 o 
  -1   1  14       65.95       71.94      5.85 o 
   0   1  14      297.48      288.08     11.58 o 
   1   1  14       66.03       68.17      5.92 o 
   2   1  14      162.72      170.03     11.71 o 
   3   1  14       33.46       56.10      7.42 o 
   4   1  14        7.93       16.79      5.25 o 
   5   1  14       74.28       76.54     14.97 o 
   6   1  14       17.24       10.07      6.59 o 
  -6   2  14       28.71       20.18      9.09 o 
  -5   2  14       64.33       66.21     13.69 o 
  -4   2  14       67.30       66.80      8.80 o 
  -3   2  14      182.59      195.29     13.99 o 
  -2   2  14      270.25      269.50     15.51 o 
  -1   2  14       84.62       92.16      6.57 o 
   0   2  14      194.09      174.09      9.13 o 
   1   2  14       88.21       98.15      8.12 o 
   2   2  14      273.79      270.32     14.32 o 
   3   2  14      189.14      200.98     16.98 o 
   4   2  14       66.98       71.36     14.14 o 
   5   2  14       65.92       64.35      8.70 o 
   6   2  14       28.92       30.88     10.01 o 
  -6   3  14       21.46       15.28     10.36 o 
  -5   3  14        6.51        4.88      4.51 o 
  -4   3  14       54.94       52.06      7.94 o 
  -3   3  14       49.80       51.23      6.19 o 
  -2   3  14      182.77      172.16     10.85 o 
  -1   3  14       10.36        6.32      2.30 o 
   0   3  14       14.45       12.08      2.78 o 
   1   3  14       10.39        7.69      2.33 o 
   2   3  14      178.29      169.05     11.23 o 
   3   3  14       50.02       46.10      6.49 o 
   4   3  14       52.51       52.86      7.34 o 
   5   3  14        6.31        3.03      5.44 o 
   6   3  14       21.74       12.28      6.36 o 
  -6   4  14       15.13       28.99     10.66 o 
  -5   4  14        3.82        3.19      3.61 o 
  -4   4  14       71.86       70.92      8.51 o 
  -3   4  14      121.36      132.90      9.75 o 
  -2   4  14       27.97       31.66      5.10 o 
  -1   4  14       13.24       12.83      4.19 o 
   0   4  14        6.91        6.57      2.17 o 
   1   4  14       12.40       16.04      2.30 o 
   2   4  14       28.73       18.30      3.29 o 
   3   4  14      121.10      124.35      9.90 o 
   4   4  14       72.40       83.95      8.60 o 
   5   4  14        4.05       -0.46      6.57 o 
   6   4  14       14.58       -7.85      7.85 o 
  -5   5  14        6.13        0.49      3.68 o 
  -4   5  14       19.76       12.60      5.02 o 
  -3   5  14       13.42        9.22      7.58 o 
  -2   5  14        8.10       13.50      4.28 o 
  -1   5  14      113.05      112.39      8.64 o 
   0   5  14        1.02        0.74      2.12 o 
   1   5  14      113.22      112.53      6.50 o 
   2   5  14        7.33       11.32      3.33 o 
   3   5  14       12.97        7.92      5.80 o 
   4   5  14       19.15       22.25      8.47 o 
   5   5  14        6.19       -0.23      6.90 o 
  -5   6  14       15.53       21.89      8.57 o 
  -4   6  14       51.77       46.51      6.78 o 
  -3   6  14        0.58        9.03      4.28 o 
  -2   6  14        7.57        9.09      3.64 o 
  -1   6  14       53.02       50.18      6.28 o 
   0   6  14       48.08       70.38      6.42 o 
   1   6  14       52.43       44.61      5.17 o 
   2   6  14        6.95        6.00      3.15 o 
   3   6  14        0.59       12.99      6.80 o 
   4   6  14       52.18       64.73     13.15 o 
   5   6  14       15.81       10.85      6.79 o 
  -4   7  14       16.87       20.65      4.99 o 
  -3   7  14        9.21        5.74      4.00 o 
  -2   7  14       47.82       50.25      6.57 o 
  -1   7  14       26.61       42.99      5.74 o 
   0   7  14        8.58        5.61      2.90 o 
   1   7  14       26.58       29.84      4.52 o 
   2   7  14       48.44       55.59      6.19 o 
   3   7  14        9.07        8.29      5.41 o 
   4   7  14       16.50       26.18      9.43 o 
  -3   8  14       12.11       17.98      4.01 o 
  -2   8  14        6.31       10.30      5.23 o 
  -1   8  14        2.50        3.44      3.33 o 
   0   8  14        6.62        1.32      3.38 o 
   1   8  14        2.62       -0.25      3.33 o 
   2   8  14        5.82        5.69      2.36 o 
   3   8  14       12.48       21.43      5.23 o 
   0   9  14        0.35        3.68      5.66 o 
   1   0  15      148.02      157.53      8.78 o 
   2   0  15       11.62       22.37      5.03 o 
   3   0  15      430.31      449.65     20.44 o 
   4   0  15        8.15       15.66      5.00 o 
   5   0  15       26.35       42.62      7.68 o 
   6   0  15       21.13       56.01     13.96 o 
  -6   1  15        2.18        4.12      5.42 o 
  -5   1  15       12.95       13.17      5.27 o 
  -4   1  15       30.61       31.08      6.47 o 
  -3   1  15       71.96       60.26      8.20 o 
  -2   1  15       45.25       52.00      7.38 o 
  -1   1  15      619.72      606.07     16.74 o 
   0   1  15        1.59        6.12      3.38 o 
   1   1  15      623.98      603.44     16.88 o 
   2   1  15       45.49       63.53      7.67 o 
   3   1  15       74.67       75.83      8.73 o 
   4   1  15       32.14       20.65      5.94 o 
   5   1  15       13.05       15.32      5.38 o 
   6   1  15        2.22        4.12      5.97 o 
  -6   2  15       37.88       70.10     15.75 o 
  -5   2  15       10.63       11.77      5.21 o 
  -4   2  15       72.29       67.71      9.56 o 
  -3   2  15        1.93        6.43      4.34 o 
  -2   2  15        4.24        8.02      4.65 o 
  -1   2  15       50.51       55.42      5.46 o 
   0   2  15        5.15        3.47      2.60 o 
   1   2  15       49.33       58.02      6.95 o 
   2   2  15        3.94        4.11      5.51 o 
   3   2  15        2.43        2.93      3.45 o 
   4   2  15       69.87       62.76      8.22 o 
   5   2  15       10.93       14.51      4.83 o 
   6   2  15       36.43       44.76     12.43 o 
  -6   3  15       18.26       23.25     10.62 o 
  -5   3  15       74.89       86.15     11.10 o 
  -4   3  15       47.19       61.04      9.47 o 
  -3   3  15       90.68       78.12      7.99 o 
  -2   3  15       50.36       42.93      5.86 o 
  -1   3  15       10.94       10.47      2.43 o 
   0   3  15       37.86       32.35      3.66 o 
   1   3  15       10.13       14.09      3.24 o 
   2   3  15       51.26       44.15      6.38 o 
   3   3  15       89.93       83.29      8.67 o 
   4   3  15       46.30       43.71      7.13 o 
   5   3  15       74.09       71.80     14.04 o 
   6   3  15       18.09       20.51     10.40 o 
  -5   4  15        2.16        2.17      4.14 o 
  -4   4  15       38.74       40.25      5.92 o 
  -3   4  15       73.40       68.71      7.58 o 
  -2   4  15       48.39       51.36      6.25 o 
  -1   4  15       65.63       68.25      6.89 o 
   0   4  15      116.81      107.87      6.61 o 
   1   4  15       66.59       62.46      4.99 o 
   2   4  15       48.77       46.42      6.41 o 
   3   4  15       74.36       67.90      7.72 o 
   4   4  15       37.98       47.00     10.49 o 
   5   4  15        2.38        7.79      7.05 o 
  -5   5  15        5.61        2.07      3.56 o 
  -4   5  15       77.14       72.47      7.91 o 
  -3   5  15       51.19       52.88      7.15 o 
  -2   5  15      127.62      129.39     10.35 o 
  -1   5  15       14.70       15.33      4.06 o 
   0   5  15       27.08       27.45      4.59 o 
   1   5  15       13.89        7.08      2.40 o 
   2   5  15      127.07      140.81     15.91 o 
   3   5  15       50.98       41.16      9.92 o 
   4   5  15       77.73       62.52     12.96 o 
   5   5  15        5.80       -1.64      6.35 o 
  -4   6  15        2.64        4.51      3.72 o 
  -3   6  15       75.38       75.20     10.35 o 
  -2   6  15       20.00       17.84      4.46 o 
  -1   6  15       20.74       19.07      5.17 o 
   0   6  15        1.39        3.25      5.31 o 
   1   6  15       21.68       16.81      3.92 o 
   2   6  15       20.62       13.07      7.64 o 
   3   6  15       76.33       84.77     13.85 o 
   4   6  15        2.68       -7.27      7.27 o 
  -3   7  15       38.27       45.86      6.73 o 
  -2   7  15       61.79       65.68     11.42 o 
  -1   7  15       11.36        9.81      4.50 o 
   0   7  15        0.05        8.98      4.19 o 
   1   7  15       11.11       13.63      5.93 o 
   2   7  15       61.20       61.03      6.64 o 
   3   7  15       38.08       50.88      8.09 o 
  -2   8  15       29.08       34.97      7.55 o 
  -1   8  15       18.99       20.17      4.69 o 
   0   8  15       69.26       76.24      9.42 o 
   1   8  15       18.85       28.22      8.92 o 
   2   8  15       29.60       13.45      4.60 o 
   0   0  16       46.38       46.59      6.78 o 
   1   0  16      486.02      476.81     15.46 o 
   2   0  16        1.66        3.62      3.84 o 
   3   0  16       44.18       36.51      6.91 o 
   4   0  16       26.63        8.38      4.72 o 
   5   0  16        3.03        2.87      4.45 o 
   6   0  16        0.03       -3.48      7.12 o 
  -6   1  16       45.30       29.66     12.22 o 
  -5   1  16        0.86        5.53      5.84 o 
  -4   1  16      166.65      172.89     14.21 o 
  -3   1  16       37.02       36.49      7.20 o 
  -2   1  16        1.73        7.78      5.29 o 
  -1   1  16       78.29       75.86      6.41 o 
   0   1  16        2.51        1.86      2.81 o 
   1   1  16       80.30       89.93      7.05 o 
   2   1  16        1.61        2.22      3.26 o 
   3   1  16       38.55       39.35      6.86 o 
   4   1  16      167.29      172.24     13.60 o 
   5   1  16        0.86       -3.26      4.09 o 
   6   1  16       45.31       61.69     14.12 o 
  -5   2  16       28.90       26.04     14.67 o 
  -4   2  16       73.90       96.40     14.04 o 
  -3   2  16       12.92       10.17      4.77 o 
  -2   2  16      189.29      200.72     14.32 o 
  -1   2  16      114.14      122.10     10.16 o 
   0   2  16       10.10        4.61      2.95 o 
   1   2  16      113.67      116.26      8.10 o 
   2   2  16      193.25      208.69     13.52 o 
   3   2  16       12.70       10.98      7.15 o 
   4   2  16       74.53       75.49     12.35 o 
   5   2  16       29.16       31.61      6.68 o 
  -5   3  16       11.67       14.28      5.70 o 
  -4   3  16       11.43       -1.01      4.32 o 
  -3   3  16      215.56      218.34     20.17 o 
  -2   3  16       18.07       21.23      5.52 o 
  -1   3  16       42.34       57.73      8.37 o 
   0   3  16       24.74       22.85      3.94 o 
   1   3  16       42.20       44.75      6.67 o 
   2   3  16       18.17       15.95      8.57 o 
   3   3  16      215.44      246.93     16.95 o 
   4   3  16       11.40       10.07      4.25 o 
   5   3  16       11.53        2.18      6.95 o 
  -5   4  16       27.88       34.54     17.75 o 
  -4   4  16       71.21       70.78      7.94 o 
  -3   4  16       38.24       34.74      5.40 o 
  -2   4  16      118.16      142.57     17.10 o 
  -1   4  16        2.80       11.65      3.56 o 
   0   4  16        0.01       -3.61      3.61 o 
   1   4  16        3.16        0.45      1.82 o 
   2   4  16      116.93      122.45     10.32 o 
   3   4  16       37.96       38.32      6.23 o 
   4   4  16       70.32       80.62     14.24 o 
   5   4  16       27.30       21.11      8.02 o 
  -4   5  16       21.67       38.17      8.56 o 
  -3   5  16       26.79       32.65      5.98 o 
  -2   5  16       12.59        8.57      3.69 o 
  -1   5  16       16.67       19.97      4.99 o 
   0   5  16       58.65       52.90      6.06 o 
   1   5  16       17.34       14.27      3.00 o 
   2   5  16       12.42        5.81      3.40 o 
   3   5  16       27.87       30.60      8.29 o 
   4   5  16       22.05       12.79      7.18 o 
  -3   6  16       10.15        7.06      3.45 o 
  -2   6  16        0.88       -1.47      3.46 o 
  -1   6  16       31.25       42.54      5.81 o 
   0   6  16        3.10        9.41      3.89 o 
   1   6  16       30.72       48.85     11.78 o 
   2   6  16        0.87       -1.16      5.12 o 
   3   6  16       10.15       -0.66      4.80 o 
  -2   7  16        4.16        0.68      5.78 o 
  -1   7  16       14.82       14.81      4.79 o 
   0   7  16       44.23       45.40      7.40 o 
   1   7  16       14.26        9.61      5.50 o 
   2   7  16        3.96       -0.79      4.61 o 
   1   0  17        0.32        4.94      2.96 o 
   2   0  17       14.68       17.41      5.45 o 
   3   0  17        0.47       -1.04      3.92 o 
   4   0  17        1.46       -0.41      3.84 o 
   5   0  17       22.81       24.10     10.55 o 
  -5   1  17       15.37       19.02      6.46 o 
  -4   1  17      119.97      101.99     11.71 o 
  -3   1  17       49.46       58.12      8.50 o 
  -2   1  17      249.37      292.64     17.52 o 
  -1   1  17       26.40       28.45      5.53 o 
   0   1  17      151.91      147.05      8.34 o 
   1   1  17       28.20       27.42      4.29 o 
   2   1  17      252.03      273.26     16.27 o 
   3   1  17       49.68       45.27      7.12 o 
   4   1  17      122.15      141.94     13.00 o 
   5   1  17       14.42       18.13      7.16 o 
  -5   2  17       15.72       27.02     13.60 o 
  -4   2  17       60.22       68.94      9.66 o 
  -3   2  17       26.19       30.92      6.93 o 
  -2   2  17       48.32       52.67      8.46 o 
  -1   2  17       49.40       59.98     14.14 o 
   0   2  17      129.24      133.90      8.99 o 
   1   2  17       49.08       51.41      5.80 o 
   2   2  17       48.03       49.71      9.50 o 
   3   2  17       26.47       21.19      5.48 o 
   4   2  17       60.01       66.37      9.31 o 
   5   2  17       15.60       31.75      9.64 o 
  -4   3  17       13.32       20.34      8.75 o 
  -3   3  17       28.24       17.56      6.40 o 
  -2   3  17       10.63       13.46      5.45 o 
  -1   3  17       65.07       57.11     10.29 o 
   0   3  17        1.76        4.23      3.43 o 
   1   3  17       65.24       66.96      6.74 o 
   2   3  17       10.89       11.80     10.91 o 
   3   3  17       27.77       32.08      6.45 o 
   4   3  17       13.31       13.13      4.47 o 
  -4   4  17       29.16       32.77      7.50 o 
  -3   4  17       77.58      116.36     12.51 o 
  -2   4  17        2.27        5.16      3.02 o 
  -1   4  17       33.58       35.24      6.84 o 
   0   4  17        0.95        0.79      6.54 o 
   1   4  17       32.85       37.72      5.82 o 
   2   4  17        1.88        0.83      3.04 o 
   3   4  17       76.74       73.87     13.16 o 
   4   4  17       28.67       35.21     10.78 o 
  -3   5  17        5.56       17.36      8.28 o 
  -2   5  17       41.97       37.82      6.49 o 
  -1   5  17       29.85       30.11      5.47 o 
   0   5  17        0.86        1.40      2.66 o 
   1   5  17       29.51       20.07      8.46 o 
   2   5  17       42.53       43.66      7.62 o 
   3   5  17        5.49        5.22      4.97 o 
  -3   6  17       98.88       99.78      9.49 o 
  -2   6  17        4.51        5.54      4.04 o 
  -1   6  17       14.29        9.13      3.78 o 
   0   6  17        0.71        6.06      3.64 o 
   1   6  17       14.28        6.20      5.86 o 
   2   6  17        4.07        8.15      7.30 o 
   3   6  17       98.67       97.15     15.40 o 
  -1   7  17       10.32        5.05      4.07 o 
   0   7  17        1.41        1.32      9.47 o 
   1   7  17       10.26       19.49      8.55 o 
   0   0  18      153.31      158.17     12.28 o 
   1   0  18        4.62       12.59      9.06 o 
   2   0  18       27.31       24.40      6.45 o 
   3   0  18       36.25       37.39      7.09 o 
   4   0  18        0.42       -4.99      4.99 o 
  -4   1  18        5.05        0.53      6.71 o 
  -3   1  18       68.19       70.30     10.25 o 
  -2   1  18       49.31       42.04      7.64 o 
  -1   1  18       20.45       16.15      4.68 o 
   0   1  18       16.60       23.40      3.84 o 
   1   1  18       21.15       25.99      4.42 o 
   2   1  18       50.98       55.36     10.43 o 
   3   1  18       68.41       69.02      9.05 o 
   4   1  18        4.61        6.73      4.38 o 
  -4   2  18       14.02       10.64      4.95 o 
  -3   2  18       59.71       57.15     13.26 o 
  -2   2  18       18.88       27.52      6.27 o 
  -1   2  18       39.64       35.88      7.24 o 
   0   2  18        7.69        3.41      3.46 o 
   1   2  18       38.77       35.92      5.54 o 
   2   2  18       19.46       27.14      5.65 o 
   3   2  18       59.62       55.34      8.35 o 
   4   2  18       14.23       10.18      4.41 o 
  -4   3  18       21.74       24.59      7.14 o 
  -3   3  18       54.28       58.06      9.60 o 
  -2   3  18       39.23       54.96     17.12 o 
  -1   3  18       13.05        6.97      6.81 o 
   0   3  18        6.75        1.63      2.95 o 
   1   3  18       13.67        9.68      6.19 o 
   2   3  18       40.02       42.86      7.04 o 
   3   3  18       54.40       70.01     10.91 o 
   4   3  18       21.24       32.80     10.00 o 
  -3   4  18       17.21       10.84     14.01 o 
  -2   4  18       32.15       52.83      8.81 o 
  -1   4  18       21.47       29.68      8.90 o 
   0   4  18       13.72       11.82      3.36 o 
   1   4  18       21.18       11.29      6.70 o 
   2   4  18       31.86       55.81     11.32 o 
   3   4  18       17.33        4.24      5.04 o 
  -2   5  18        1.68       -3.48      3.48 o 
  -1   5  18       19.41       16.24      3.92 o 
   0   5  18        0.02        4.49      3.28 o 
   1   5  18       19.46       15.98      7.13 o 
   2   5  18        1.97        0.68      7.19 o 
  -1   6  18        4.16        3.06      3.22 o 
   0   6  18      112.04      130.02     18.80 o 
   1   6  18        4.13        5.15      5.80 o 
   1   0  19       18.88       22.42      5.59 o 
   2   0  19       35.33       43.89      7.94 o 
   3   0  19       95.63       78.59     10.09 o 
   4   0  19        7.97        5.79      7.85 o 
  -3   1  19       58.41       74.36     10.08 o 
  -2   1  19       22.10       23.46      5.97 o 
  -1   1  19       21.89       21.03      5.67 o 
   0   1  19       51.11       59.51      7.50 o 
   1   1  19       21.89       20.01      5.11 o 
   2   1  19       22.72       22.59      5.99 o 
   3   1  19       59.94       59.64      9.78 o 
  -3   2  19        0.24        5.89      5.01 o 
  -2   2  19       31.15       34.13      7.38 o 
  -1   2  19       67.43       66.07      9.46 o 
   0   2  19        5.17        3.33      2.91 o 
   1   2  19       67.32       71.53      6.34 o 
   2   2  19       30.91       28.91      9.01 o 
   3   2  19        0.23       -2.57     10.94 o 
  -3   3  19        4.09       -0.73      4.39 o 
  -2   3  19       39.99       53.32     11.79 o 
  -1   3  19        1.18        1.46      4.02 o 
   0   3  19      185.43      188.54     12.10 o 
   1   3  19        1.23       -0.25      3.62 o 
   2   3  19       40.25       50.58     14.31 o 
   3   3  19        4.06        9.62      4.73 o 
  -2   4  19       17.38       32.62      8.65 o 
  -1   4  19        8.21        9.82      9.85 o 
   0   4  19        0.22       -0.65      3.10 o 
   1   4  19        7.20       14.15      5.00 o 
   2   4  19       17.05       30.20      6.95 o 
  -1   5  19        4.50       10.31      4.49 o 
   0   5  19       61.59       56.06     13.78 o 
   1   5  19        4.37        3.78      5.82 o 
   0   0  20       63.40       76.85     15.02 o 
   1   0  20       73.97       89.97     10.18 o 
   2   0  20        5.74       19.53      7.80 o 
  -2   1  20       37.22       31.20      6.85 o 
  -1   1  20       36.21       44.92      7.82 o 
   0   1  20        0.06       -2.99      2.99 o 
   1   1  20       35.66       39.34      5.97 o 
   2   1  20       38.47       34.00      7.03 o 
  -2   2  20        1.54        4.07      5.82 o 
  -1   2  20        5.17        8.50      4.76 o 
   0   2  20        6.72        8.44      4.11 o 
   1   2  20        5.52        1.01      3.49 o 
   2   2  20        1.74        2.06      3.83 o 
  -1   3  20       11.18       11.56     11.40 o 
   0   3  20        0.30       -0.67      3.29 o 
   1   3  20       11.07       15.90      8.33 o 
   0   1  21        2.14        4.15      4.46 o 
                                                 
